# Supplementary material for: A DNA-PK phosphorylation site on MET regulates its signaling interface with the DNA damage response
Source: Oncogene. 2023 May 15;42(26):2113–25. doi: 10.1038/s41388-023-02714-6 (PMC10289896; doi:10.1038/s41388-023-02714-6)
Supplement: Supplementary file 13 — Table S1 [file 41388_2023_2714_MOESM13_ESM.xlsx]

## Sheet: raw_counts
peptide	MT_C_1	MT_C_2	MT_IR1h_1	MT_IR1h_2	MT_IR7h_1	MT_IR7h_2	SA_C_1	SA_C_2	SA_IR1h_1	SA_IR1h_2	SA_IR7h_1	SA_IR7h_2	SAMT_C_1	SAMT_C_2	SAMT_IR1h_1	SAMT_IR1h_2	SAMT_IR7h_1	SAMT_IR7h_2	SAYH_C_1	SAYH_C_2	SAYH_IR1h_1	SAYH_IR1h_2	SAYH_IR7h_1	SAYH_IR7h_2	WT_C_1	WT_C_2	WT_IR1h_1	WT_IR1h_2	WT_IR7h_1	WT_IR7h_2	YH_C_1	YH_C_2	YH_IR1h_1	YH_IR1h_2	YH_IR7h_1	YH_IR7h_2
A1L3T7-1	927910	0	466020	0	565300	0	0	0	2949400	0	1798900	0	0	0	338210	0	0	0	766760	0	0	0	0	661770	326670	649090	293270	811150	259580	1097800	341880	0	967510	0	1164100	0
A2A432-1	4077800	0	4492400	4639100	8698400	7583900	6989400	0	8760600	0	5544700	0	5443700	5706500	0	9529600	6342100	0	6593000	5201400	7265800	4055200	0	3826900	3788200	5482700	3717300	0	3266300	7783300	0	0	6036900	6240100	8259200	5653900
A2A432-2	1246500	0	0	0	0	0	1332700	0	0	0	0	0	0	0	0	0	0	0	0	0	0	0	0	0	0	0	0	0	2317200	0	0	0	0	0	0	0
A2A432-3	0	2480100	2143500	2719100	3045200	0	0	2287400	1992200	108960	1324900	1630900	0	2223200	2456700	0	0	2065600	1031700	916350	1728200	947490	966560	902990	2699500	755720	3428800	1856500	0	2277500	1821400	915580	0	922680	1144000	975400
A2A432-4	0	0	0	0	0	0	0	0	0	0	875550	0	0	0	0	0	0	663270	0	0	0	0	0	0	0	0	0	0	0	0	0	0	968160	0	0	591430
A2A432-5	0	0	0	0	0	0	0	0	0	0	0	0	0	0	0	0	0	0	0	0	0	0	0	0	0	0	0	0	0	0	0	0	0	0	0	0
A2A432-6	0	0	0	0	0	0	0	0	0	0	0	0	0	0	0	0	0	0	0	0	0	0	0	0	0	0	0	0	0	0	0	0	0	0	0	0
A2A432-7	0	0	0	0	0	0	0	0	0	0	0	1194200	0	0	0	0	0	0	0	0	0	0	1213200	0	0	0	0	0	0	0	0	0	0	0	0	0
A2A432-8	0	0	0	1630700	2398100	2887900	0	0	0	0	1183200	0	2339100	0	1723900	2915800	2625800	1246100	1350800	0	0	814300	1505100	0	2154400	0	1873600	0	0	0	2269600	0	0	0	0	1898800
A2A432-9	1594300	0	0	0	0	0	1308300	0	2414200	0	0	2738500	0	0	0	0	0	0	0	0	0	0	0	0	0	0	0	1412900	1888900	3002700	0	0	2622100	0	2873000	0
A2A432-10	0	0	0	0	0	0	427060	0	0	0	0	604720	0	0	0	980910	528190	0	0	0	434870	0	0	0	0	0	0	0	523330	0	0	0	0	0	0	379090
A2A432-11	0	0	0	0	0	0	0	3067900	0	0	0	0	0	0	0	0	0	0	0	0	0	0	0	0	0	0	0	0	0	0	0	0	0	0	0	0
A2A432-12	0	0	0	0	0	0	5765600	0	0	0	0	0	5882700	0	0	0	0	0	0	0	0	0	0	0	0	0	0	0	0	0	0	0	0	0	0	0
A2A432-13	2615700	4792200	10160000	6672700	7879400	5279300	0	0	4607800	417970	4996100	2760300	0	6048400	8004200	4536400	6253900	4750400	0	4372300	3875600	1470700	0	0	4491700	2165700	5030100	3565400	0	4696500	4215800	2103300	3416300	2457500	4091400	6359300
A2A5R2-1	0	2161500	0	0	0	0	0	0	0	0	0	0	0	0	0	0	0	0	0	0	0	0	2004900	0	0	0	0	0	0	0	0	0	0	0	0	0
A2A5R2-2	451950	1068500	1104200	950740	984020	1138100	688630	602620	932890	0	641690	452310	917870	713710	784950	862410	2065000	543670	811750	398660	613140	287670	538860	425330	992220	0	1141000	893640	848800	693260	690620	221050	440400	345860	521020	221850
A2A5R2-3	1384800	0	1713100	999430	1563700	1912700	658110	1642000	1551800	0	966240	1445200	1226000	1146300	943840	1432100	1150900	339830	712350	1554700	829660	489860	666610	559250	458140	724430	1716900	568140	1108400	1308900	0	0	1390500	1048500	625320	609040
A2A5R2-4	1921400	2161500	3656900	2516200	2872100	2942800	1371200	2779900	4153300	130760	2379500	2655900	4706700	2996400	1775900	2888000	5677600	1820400	1348800	2713000	1143400	0	1498600	1055700	3321900	488140	2494500	1681900	3225600	2713200	3058600	0	1398300	678140	1622400	750740
A2A5R2-5	7347300	5718700	10407000	7027900	6861200	8960500	5793400	8308400	7418700	297460	5513000	6526900	12915000	6199500	5626800	6553400	16587000	5858900	3628800	2592900	4684400	1551200	1498600	2770900	13940000	1900500	14046000	6479300	13441000	7918400	6732400	1041700	4975400	2032400	4310500	1938800
A2A5R2-6	501830	0	0	0	0	0	0	0	0	0	0	0	432970	0	0	0	0	0	0	0	505870	295640	0	0	0	0	0	321140	0	0	0	0	0	0	0	0
A2A5R2-7	501830	1531000	824230	808800	838890	1953200	1473200	0	2208500	0	0	1240700	432970	1016595	1199600	0	0	0	573030	1173700	505870	0	0	0	560770	615790	476200	321140	592670	0	0	0	753740	0	0	0
A2A690-1	0	0	0	0	0	0	707240	0	0	0	0	0	0	0	0	0	0	0	0	0	0	0	0	0	0	0	0	0	0	0	0	0	0	0	0	0
A2A690-2	650290	0	1306500	1244000	955100	1590400	0	781760	788190	0	776820	602730	1052800	802320	934060	987630	1404600	774560	531670	0	311860	0	380030	0	753020	266410	621820	721980	491990	1288300	0	0	358560	0	0	0
A2A690-3	0	863990	0	0	0	0	0	0	0	0	0	0	0	0	0	681600	0	0	0	0	0	0	0	0	0	510260	0	0	0	0	0	0	0	0	827910	0
A2A690-4	264980	272670	242330	238330	0	463350	0	390870	418710	0	240770	195460	190370	383260	0	356780	0	366190	0	0	0	0	0	0	0	0	0	173240	0	279720	0	0	0	178250	0	250720
A2A690-5	0	0	0	0	1963900	0	0	0	0	0	0	0	0	0	0	0	0	0	0	0	0	0	0	0	0	0	0	0	0	0	0	0	0	0	0	0
A2A690-6	0	2685900	1259000	1553800	1738300	2459600	1578500	310230	0	0	654730	419210	1685600	0	1101400	1323100	2565800	1355000	526880	767730	436100	390550	242240	464580	605820	659820	857530	944090	493960	559100	487450	1111100	0	403670	327720	0
A2A690-7	882780	1799500	0	0	1715800	2206400	1229000	1037200	0	60285	633580	0	0	1434100	1227500	1184600	3793300	1023500	592620	575720	659460	477270	648570	545950	1659600	418210	1564200	1149000	1924600	1466900	1515900	0	0	327920	683590	418970
A2A690-8	1172500	1799500	2457250	1810750	1160265	2206400	867785	1037200	1349100	60285	633580	997250	3111000	1434100	1765600	803560	4521500	1145200	698660	575720	924910	549955	440055	545950	1875850	418210	1960100	1368200	2156850	1466900	1683800	336420	986730	327920	683590	418970
A2A690-9	0	0	814150	1258800	550650	0	1350600	0	1820400	0	1601300	0	1665900	0	1262900	0	3349800	0	0	0	862150	0	0	0	1947200	0	1672200	816270	758850	0	1588600	0	869470	693960	0	410890
A2A690-10	0	0	2556200	0	1994300	0	0	0	638870	0	475340	0	0	1141400	586510	0	1247600	1355800	0	0	397760	0	0	0	598620	0	410760	0	0	0	675500	0	366980	0	0	0
A2A690-11	0	0	0	0	0	0	0	0	0	0	0	0	0	0	0	0	0	0	0	0	0	0	0	0	0	0	0	0	0	0	0	0	0	0	0	0
A2A690-12	546100	1194000	1702500	675610	1248900	971350	834520	720560	1149700	0	1332000	587270	0	0	817690	612500	0	1102700	475880	722850	394200	332490	0	600170	0	345790	0	433040	0	1135800	705470	537050	746080	689720	745470	691780
A2A699-1	935790	0	0	0	0	0	1154600	1505200	1465900	0	1030000	849500	0	0	673190	0	0	423280	1034400	839540	1165800	0	0	0	1161300	591180	1414300	787880	1015600	1092700	0	485210	0	1056200	1370800	1364600
A2A6A1-1	0	0	0	0	0	0	0	0	0	0	0	0	0	0	0	0	0	0	0	0	0	0	0	0	0	0	0	0	0	0	0	0	0	0	0	0
A2A6A1-2	722600	0	524270	0	0	1167100	588830	1048300	0	171780	0	423210	477190	0	669740	708860	0	1336900	0	1298200	614910	917540	536230	530020	0	365800	715110	827190	476990	831450	0	476570	777450	607990	508440	808980
A2A6A1-3	0	524490	0	672200	752850	519780	621260	0	730620	0	387320	0	0	377650	664260	0	0	901190	653880	749680	0	245440	592300	0	425790	381240	309240	512440	0	0	305100	724810	0	472950	648770	0
A2A6A1-4	1712400	1346700	3180100	1340700	3063200	2080700	3371900	2318500	2400100	230600	2392700	2055300	0	2162300	1645600	1557300	0	2483500	2661500	2295700	2116400	1151200	2665900	1903400	1820800	1856100	1908400	1685800	2530200	2454600	1637000	948450	3665800	1823200	0	1925400
A2A6A1-5	0	1387600	1355200	0	3039700	1359300	2738700	0	3563200	156940	2603200	1709700	1991500	2060700	2250200	1419200	2193800	2255600	2041400	1895100	1568000	933860	2118000	1958000	1616600	0	1919900	1463400	2322700	1842400	1659100	1016700	0	1562700	1412000	1558200
A2A6A1-6	908540	1369000	683650	1449900	1014100	1502400	442280	954220	495590	0	566220	962020	1285000	918260	1221200	945590	1029500	846870	772540	949650	1167300	587910	959810	861140	1101100	533370	1224600	1090000	985390	842280	1027100	501780	983460	616520	852060	550470
A2A791-1	0	4674700	5985200	0	0	0	0	0	0	0	5399400	3880700	3772500	0	0	0	0	5068200	4722200	4316700	0	0	3918700	0	4709600	0	4591500	0	4562100	7430900	2811900	0	7563100	4575500	7204700	0
A2A791-2	5967000	7343600	9116200	6654700	11689000	7846900	10355000	8444200	10378000	36760	7456900	10539000	10044000	5494200	5568100	7251600	12357000	4972800	8195900	8844600	8220900	5425400	10245000	8990900	10438000	5812400	11678000	7193500	9647100	8483300	6256600	3821400	13085000	5975900	13908000	5665800
A2A7S8-1	436310	788590	1067900	649970	659830	679780	325670	0	473210	0	378500	0	1441200	345380	863890	0	0	216530	0	0	0	0	0	0	963760	0	1189300	0	0	0	0	0	0	0	0	0
A2A7S8-2	0	0	0	0	0	679780	0	0	0	0	0	0	0	0	0	0	0	0	0	0	0	0	0	0	0	0	0	0	0	0	0	0	0	0	0	0
A2A7S8-3	1388500	3811700	4865800	3702000	4286400	3184500	3044600	2153600	3145600	0	2572100	1917700	4056300	3293100	3370500	3621900	0	3599500	815420	687240	0	0	880190	0	1907800	554380	2022100	0	2350500	2189300	3709000	0	556950	380540	0	0
A2A7S8-4	2136300	4487000	5478100	4829300	4545700	4786600	2904500	2774700	3115800	62320	2578500	1856800	7967700	2065800	3069800	3028700	8702800	2106400	973790	728730	972260	0	854850	0	3265100	703200	3699200	2081900	2956800	2267800	3612700	238850	1172200	289210	593700	0
A2A7S8-5	583400	1527000	1855300	1628300	1394900	928400	1004400	1107300	1354000	0	896140	687960	2131200	1352200	1004400	812130	2683900	947230	285600	0	341900	0	0	0	795870	229460	886240	913230	843450	761470	1250900	0	350050	0	0	0
A2A7S8-6	0	0	0	0	0	0	0	0	0	0	0	0	0	0	0	0	0	0	0	0	0	0	0	0	759690	0	0	0	0	0	0	0	0	0	0	0
A2A8Z1-1	0	0	0	0	0	0	0	0	0	0	0	0	0	0	0	0	0	0	0	0	0	0	0	0	0	0	0	0	0	0	0	0	0	0	0	0
A2A8Z1-2	0	0	0	0	0	0	0	0	0	0	0	0	0	0	0	0	0	0	0	0	0	0	0	0	0	0	0	0	0	0	0	0	0	0	0	0
A2A8Z1-3	476220	580040	327800	356560	0	0	269410	348270	337460	0	307980	152320	449980	284250	0	209760	410710	0	0	0	315320	0	0	0	844950	0	0	448710	676680	376070	230590	0	0	86702	257730	0
A2A9C3-1	0	0	0	0	0	208340	427420	387110	394510	0	344320	338890	0	0	0	0	318330	0	0	0	221340	0	0	0	0	0	333940	287590	492130	0	0	0	0	0	0	0
A2A9C3-2	438890	346080	191080	279150	266410	456130	443850	493550	658910	0	310300	520400	241760	0	317740	317630	360430	190780	566540	490750	462000	331440	304060	231130	651390	414470	821100	445600	683110	819200	0	320750	455070	198370	416960	232660
A2A9T0-1	0	0	0	0	0	0	0	0	0	0	0	0	0	0	0	0	0	0	0	0	0	0	0	0	0	0	0	0	0	0	0	0	0	0	0	0
A2AAY5-1	551970	0	831220	564630	486800	344030	192280	1136700	407650	0	341090	569040	778380	0	424030	0	1039200	339690	0	237360	372650	0	372890	0	482860	130920	1533500	0	818160	832930	615320	0	701620	0	428420	373290
A2AAY5-2	438660	0	799030	0	755750	885220	383510	1206400	0	0	0	1193700	0	629330	0	980620	877740	0	0	0	0	0	0	0	1001600	0	1136600	0	682840	0	0	0	0	0	0	0
A2AAY5-3	287530	178430	262440	0	0	0	403900	712460	448610	0	659160	691900	207600	188500	0	0	0	0	0	0	372620	142580	0	0	0	270830	0	213710	0	307610	0	0	417160	0	218280	0
A2AAY5-4	711120	2028950	4182000	0	0	1830550	0	1403900	965485	12887	689615	1385000	0	1079600	1262500	1615100	3016300	1084905	243260	325800	521590	0	348110	0	1945200	371300	1225300	1428600	2006250	876970	1704200	422720	327920	0	465225	251700
A2AAY5-5	283770	609990	1064300	399660	736790	660040	181990	365430	303550	0	226590	0	791610	263750	555230	368600	1452700	0	0	0	242260	0	0	0	0	0	509130	0	477540	307890	503360	0	201700	0	0	0
A2AB59-1	0	0	0	0	0	0	0	0	0	0	0	0	0	0	0	0	0	0	0	0	0	0	0	0	0	0	0	0	0	0	0	0	0	0	0	0
A2ABV5-1	0	665920	552290	440060	889375	490130	637580	0	389195	0	0	0	1261905	488650	684525	0	1325000	386610	227690	557780	406470	214260	269885	0	434290	473515	400310	574010	0	0	407440	626555	0	347540	428810	0
A2ABV5-2	677460	1568900	1606900	1298100	1657500	1382500	381710	1194800	389150	0	723980	568970	530470	906740	1461900	817760	781900	1323800	0	0	742390	860440	1000400	491450	624200	378270	1030500	1627200	0	727400	1195300	241470	1152700	0	1433500	0
A2ABV5-3	0	0	443640	0	371720	0	269870	0	0	0	364070	0	446040	0	522040	395250	0	382060	0	0	348770	0	435650	302710	662390	0	0	313920	684620	0	0	0	633450	396320	393880	0
A2ADY9-1	0	0	853790	0	1292400	1034100	933640	0	0	0	0	0	0	1164300	624740	0	0	0	564460	444400	0	745520	652450	0	0	440520	0	0	0	859070	0	227010	0	534010	760480	688600
A2ADY9-2	0	0	0	0	1292400	0	933640	1287500	1199100	0	0	0	0	1164300	624740	0	1446400	0	564460	444400	0	745520	652450	440420	0	440520	0	0	0	859070	0	227010	0	534010	760480	688600
A2AF47-1	0	382430	0	440070	0	407590	669000	0	648690	0	593770	0	397210	0	0	387930	0	604870	381970	0	534590	0	543310	223120	0	360980	0	466910	0	0	468950	0	762760	0	601530	0
A2AG50-1	0	465900	372070	456810	1017400	509690	0	0	0	0	0	0	599410	0	970820	727370	894580	0	0	0	0	0	0	0	0	0	677240	0	522070	0	568840	0	0	0	0	0
A2AG58-1	0	0	380210	251010	507600	383030	605620	413420	976600	0	471120	435300	312570	447420	341700	391300	0	455230	655690	1060100	244870	444850	792680	0	0	285670	0	240720	0	493930	517910	212150	650280	338010	398610	586720
A2AG58-2	1627800	2349400	0	1375100	2825100	3012200	2640700	2326200	2729000	452730	2522100	2205200	2263500	1671600	2957000	1659000	0	2924700	3758900	3351900	1799300	0	3057100	2082500	0	2663100	3712700	1471400	0	2514000	3639500	0	2574500	1606900	1969200	0
A2AGH6-1	1035300	1638000	970150	1651400	1323700	953120	518630	711870	439270	0	695950	718620	1324300	1027800	1232700	1153400	1721400	1217800	610210	967910	1146900	618910	677660	738090	1479200	435100	2038900	1117700	1641800	951400	1431400	0	675290	535300	729740	579640
A2AHC3-1	0	0	0	0	0	0	0	0	0	0	0	0	0	0	0	0	0	0	0	0	0	0	0	0	0	0	0	0	0	1063400	0	0	0	0	0	0
A2AHC3-2	950750	1326000	1765500	1540400	1506000	1350900	1309200	1602500	1439300	0	1066600	1133100	1129500	869920	1203900	1845500	1568800	1186800	761410	795670	782820	819230	761610	721010	1590200	690360	1497300	1293200	1056800	0	1459500	498800	784870	595640	842040	631320
A2AHC3-3	504680	0	0	0	2272900	0	0	0	0	0	0	0	0	0	0	0	0	0	0	0	0	0	0	1680900	0	0	0	0	0	0	0	0	0	0	0	0
A2AHC3-4	0	530300	0	826160	279830	428040	0	356970	695190	0	481730	399710	345300	581480	0	0	577270	0	491690	282060	335820	235680	0	0	0	251480	599290	350920	709720	528510	484330	0	244480	345160	395030	0
A2AHC3-5	3051500	5277500	5729400	4117700	6545700	5105200	4505800	6204300	6497800	313990	3206000	4053500	5473800	4652900	3609400	3575200	6498200	3006700	4257000	2976500	2861000	2377500	4150900	2912700	5265700	3031800	5671600	5349400	5454000	5133400	4085700	2256400	3950200	2764700	4030000	2054300
A2AHC3-6	1365200	2011800	0	1642600	3054700	2226000	2497100	3070700	4121700	107970	3267800	2534600	2269600	2014800	1849300	2442800	4074000	1729600	2649900	1907000	2209800	1137100	2781900	2250500	0	1902400	5510400	2039800	0	2301200	2434200	1043800	2313300	1794600	2559300	1641400
A2AHC3-7	0	558900	570620	530030	436510	521300	603230	982640	845850	78210	825570	862170	1026700	655410	675980	519750	907390	127120	719430	345420	669510	293710	723420	561450	922720	259200	676970	699630	1043800	645330	786450	0	877690	401980	405600	576470
A2AHC3-8	123610	222100	175350	124130	437540	342400	0	265980	487310	0	326550	160790	206550	0	187310	257790	339950	145620	248820	158510	188750	193590	239250	212450	217770	0	221220	227880	234650	155450	122830	134010	187400	0	199500	105280
A2AI08-1	442140	375180	406810	332180	524810	687890	690770	567410	594090	0	614370	421440	476990	539170	693060	869860	510060	321370	726900	532350	510930	273390	942350	490630	930780	544480	866840	405020	608270	584050	691070	201010	362160	491080	802760	308650
A2AI08-2	0	374360	198610	418380	441590	239380	429250	204530	461620	0	0	226390	273100	570740	639410	463000	617890	0	329330	455840	0	244320	335810	242140	245720	262880	265150	395960	0	542030	313490	315790	234630	393280	325580	382460
A2AIV2-1	1745700	2342200	3275000	2392800	2682000	1625300	2366500	2097700	3058200	0	2553500	1792800	2308000	0	2262100	2596300	3714800	2586000	2239800	3757600	2120700	2332200	3716000	1955800	3260000	2069400	2487700	3023900	2395100	2688200	2108000	1458900	4465600	3059800	3124900	2659200
A2AIV2-2	97811	4770000	4532600	4750700	6422000	0	6181400	0	0	385130	4786200	0	0	0	4901600	4840500	0	4960100	7471000	8095200	6263100	5259000	7889700	5933700	4682300	5396500	5107900	4663400	4456500	5323400	0	4428800	7082100	6351800	7144100	4884200
A2AIV2-3	1604300	0	0	0	0	0	0	1947400	0	0	0	0	0	0	2010400	0	0	0	0	547360	1288300	0	0	0	0	0	3327000	0	3464800	0	0	0	889770	0	0	0
A2AIV2-4	2377900	3130300	2634800	1233000	3532900	2199650	0	2865850	1566150	0	2823800	1645700	2970000	2775700	3075400	2738600	2062400	0	2257000	3523700	1851350	0	2052800	1398100	2089900	1423350	0	1655600	2328350	2562450	1435100	0	2263150	1532750	2682350	2474400
A2AJI0-1	5530533	3862200	5712833	3701900	7219200	6219467	5133600	8478200	10345600	275347	7847200	10113200	5828567	5502533	4018000	7002733	9332733	2472777	16742000	9278200	11950933	6174833	14527000	8719867	6239100	8634667	5672167	5640667	7594433	8067267	4532933	2074150	15109933	7905000	14537000	5998633
A2AJI0-2	0	748980	740010	0	758040	750150	0	0	0	0	0	865430	0	724020	0	569020	1310900	0	0	1067700	0	0	8885700	0	767410	3045400	0	0	1234300	1326000	545770	0	0	4265400	0	0
A2AJI0-3	707060	646750	561850	397950	0	0	961210	892070	937020	0	729820	955000	331700	704290	389500	780880	886970	426310	1622400	1059700	987760	1225500	1626000	1561600	1000100	828830	733040	881880	679240	579580	572660	677000	1097600	808560	1294700	604340
A2AJI0-4	2662000	3160900	1863000	3213100	4465500	2531500	1598900	2679500	1594100	95426	1554600	1398200	2105000	3640900	2534400	2930200	4157100	2778100	0	1054500	2151200	1417200	0	0	3086900	796840	3059700	2805700	3014900	0	2800600	832580	1377100	0	659140	1747800
A2AJI0-5	0	0	0	660980	0	1391500	0	1818800	1507200	0	0	2355600	0	0	0	0	0	0	4418800	3344300	2938100	2498800	3188800	2724100	0	2137300	0	1330400	0	1504100	0	1374200	3762600	2292500	3576000	1929600
A2AJT4-1	277720	0	337340	0	405940	363040	0	456760	387480	0	385110	0	0	0	0	0	357270	446600	0	630750	585540	234590	0	0	279590	0	680380	0	334380	461390	0	0	445520	0	620940	0
A2AJT4-2	461680	1478050	1175800	863260	0	1102600	651480	1110065	1122100	0	1363970	831770	2146100	790885	1637155	1330530	2564900	887735	1866600	1742500	1208475	856010	898650	1144695	1274800	1370215	2166500	963790	1903000	1175430	1596800	480355	756760	946730	1311380	1075625
A2AM29-1	384210	636910	1298400	1111800	1787600	827600	1443200	621210	1019100	28808	720470	553740	1273600	666740	1183500	725500	1689100	1109400	1640000	1521600	548310	855300	1032100	1152600	876760	875830	1044900	826850	623310	1088800	795670	622440	945650	935220	861460	919770
A2AMM0-1	0	0	0	0	0	0	0	0	0	0	0	0	0	0	0	0	0	0	677890	757180	0	0	420940	542660	0	394270	0	0	0	0	0	0	278560	0	0	152860
A2AMM0-2	0	0	0	0	0	0	457240	0	0	0	301190	0	0	0	0	0	0	0	878300	912190	0	859500	791780	1363200	0	663290	295570	0	433290	0	0	362460	714900	361710	532060	0
A2AN08-1	1405300	1611200	2086300	975160	2323500	2438200	1816000	1552700	2061400	44276	917090	1384700	1487400	1360900	1150700	2161500	2895300	916780	1127600	718340	1711700	1465500	1690400	1357900	1891300	1301800	1077300	1535900	1941400	860140	1796900	828210	1229000	1288000	1950200	626630
A2AN08-2	0	0	8709300	0	0	5981700	8327300	9661600	8085400	0	0	0	0	6457100	6805900	0	0	8124600	6120800	0	0	0	0	7290700	0	0	8976100	9927500	0	0	0	0	13528000	6824700	9756200	5094100
A2AN08-3	9058500	0	0	0	0	0	0	0	0	0	0	0	0	0	0	0	8206400	0	0	8204200	0	5189700	0	0	0	0	0	0	0	9186600	0	0	0	0	0	0
A2AN08-4	0	0	0	0	0	0	0	0	0	0	0	0	0	0	0	0	0	0	0	0	0	0	0	0	0	0	0	0	0	0	0	0	0	0	0	0
A2AN08-5	0	0	0	0	0	0	0	580840	446910	0	0	0	899940	0	0	0	0	230260	393570	0	289210	0	0	263280	0	0	799070	472180	659710	0	0	130240	287670	0	548620	0
A2AN08-6	0	0	0	0	0	0	0	0	0	0	0	0	0	0	0	0	0	990250	1552200	0	0	0	0	0	0	0	0	0	0	0	0	0	0	0	0	0
A2AN08-7	0	0	0	0	0	0	0	0	0	0	0	0	0	0	0	0	0	0	0	0	0	0	0	0	0	0	0	0	0	0	0	0	0	0	0	0
A2APB8-1	0	0	0	0	1329800	1672800	919970	938520	383360	0	278790	0	0	0	0	1406200	0	375160	0	0	2563100	1314300	0	0	932310	984570	0	465900	731830	357500	0	995960	0	0	0	277070
A2APB8-2	1192400	619920	781330	1109200	3374600	1489600	1752100	2065600	3829500	55352	1983500	1822800	1740900	923110	2473000	2470800	3295500	2185000	1665000	2393000	2000300	2562000	1434600	973970	1173400	2389000	2872200	1320200	1677400	3184500	956560	1458100	1155600	534030	1031100	1612200
A2APB8-3	0	0	0	123410	319880	236020	462560	320190	814760	0	449500	321370	240730	0	249970	279050	0	353450	437090	367730	250010	578670	168090	190720	0	482910	181640	272330	0	410460	0	354050	222230	151010	0	540120
A2APV2-1	0	1500100	1161200	0	1892700	619460	1286300	0	496870	0	0	0	1164600	720400	1030400	769570	2019600	979080	0	0	0	0	0	0	358870	0	319670	212010	0	0	328910	0	0	0	0	0
A2AQH4-1	181620	374260	0	335790	398030	209740	325760	0	419090	70608	0	0	273680	0	320010	0	0	0	0	460360	0	318990	0	0	228410	0	0	0	0	356320	0	221860	469820	207500	0	475050
A2AR02-1	0	2129100	0	2376900	0	1824600	0	0	0	0	0	0	0	0	0	0	0	4389900	0	4319700	0	0	0	560300	0	0	0	0	0	0	0	0	0	2289800	0	787740
A2AR02-2	1027600	1231400	0	0	0	935940	0	0	3837200	0	2793500	0	1622500	0	0	1311600	1997300	0	0	1912600	0	0	1960500	870710	1409800	0	1094200	1071900	0	2854000	0	0	0	0	1600400	975000
A2AR02-3	3082600	0	5748200	1602500	4570300	1644400	0	3273400	3232600	0	2473100	4355400	4331900	2955600	1107400	1854700	3463300	0	3691000	4366600	2390500	1679500	4223300	2254100	2749500	1818700	2763100	1423000	2937900	2142500	2544100	0	3391900	3235100	3120500	2684400
A2AR02-4	3082600	3426600	5748200	2999100	3423650	4629600	0	3273400	4975700	0	3730800	4355400	4331900	2955600	2921300	3380300	5123500	0	5656100	4366600	3339000	2430600	4223300	1464200	4782600	2968700	4547400	3018800	4794000	4316100	2544100	0	4804900	3235100	4257000	2684400
A2ARP1-1	495920	0	1085400	0	976320	886030	770200	626990	0	0	0	0	1173100	819610	659370	910020	1225500	0	346010	0	0	0	421590	538850	1060600	0	944410	924260	928440	665010	0	0	0	0	0	0
A2ASS6-1	1622900	1959400	3067900	0	3394900	3046600	3542800	1815700	3015800	0	2172300	0	0	0	2029700	0	0	0	0	4935900	3340200	0	0	0	0	1864200	2522700	2167700	0	0	0	2673800	0	3026800	2257700	0
A2ASS6-2	1852600	0	3047000	0	0	0	2670600	0	2494500	0	2612700	0	2773900	0	0	0	3169400	0	0	0	0	0	0	0	3055000	0	3329900	0	2677400	0	0	0	0	0	0	1346600
A2AVQ5-1	740000	1449500	853740	1192800	572050	1247000	421090	726520	736160	0	607280	727390	0	0	485480	1139700	717000	681360	743030	0	373480	1280600	728410	816830	1151400	401870	587240	829050	630120	666340	672680	492580	305390	516510	492350	524370
A2AWA9-1	0	0	0	0	0	0	0	0	0	0	0	0	0	0	0	0	0	0	0	0	0	0	0	1219500	0	0	0	0	0	0	0	0	0	0	0	0
A2AWA9-2	0	0	671620	0	0	0	0	0	0	0	0	0	0	0	0	0	0	0	0	0	0	0	0	0	0	0	0	0	0	0	0	0	0	0	0	0
A2AWA9-3	708260	752330	0	977970	675140	864980	612960	1266700	604670	144540	0	718130	619710	712650	0	660050	1575900	0	0	0	0	278590	0	0	1014500	128180	1035300	1010800	1650300	0	438370	153490	0	277180	302900	0
A2AWL7-1	699350	0	1035000	606680	753150	0	1882400	0	1389100	0	794580	1061300	0	696330	416840	1820300	0	555840	1208300	1309900	1048700	1287900	1275400	1310900	1968000	881050	1854100	0	1063000	1212700	0	0	1478000	0	1019000	1248900
A2AWT3-1	0	0	0	513770	0	491130	0	520510	0	0	0	0	0	604250	0	658970	0	0	541760	533790	371920	324860	326190	360700	0	0	0	367990	0	683310	0	0	410030	215540	349680	318330
A2BH40-1	3529600	5271500	5419400	4964400	7519200	5489700	7445100	4777800	6654400	458940	5571400	6073600	6099300	4588800	5298000	4692600	7237800	5749700	6716000	6663300	6459000	4368900	7721200	5470500	5590500	4467400	5790800	3312200	4336000	5434400	3936200	4205800	7533800	5771100	5801100	4281400
A2BH40-2	0	0	0	0	0	0	0	0	0	0	0	569320	0	0	722130	0	0	0	0	0	0	0	0	0	0	0	0	0	0	0	0	0	0	0	0	0
A2BH40-3	238420	0	0	0	450880	494540	0	366330	514400	0	398370	424960	466380	407370	266950	498780	550890	401200	427210	453920	363480	0	439870	0	741410	0	460150	358430	486600	768170	304110	0	649090	474510	287400	667120
A2BH40-4	146990	0	0	572690	0	0	227980	0	487670	0	226990	317800	0	295460	0	0	0	313050	623860	520350	0	470170	0	646690	509600	178210	0	387750	0	330460	272370	222360	404840	408340	298650	364970
A2BH40-5	4977100	4736100	4117400	8234100	6237100	7322700	3432800	5402300	2843400	653650	4267000	5245900	5213200	6304800	7048400	5304600	5611200	4168400	6744800	4530500	8491500	3150100	5761600	8854700	0	2056500	5264600	3551400	5103500	7280700	5701200	1380500	11046000	4205800	3493400	9173600
A2CG63-1	0	0	0	0	642330	0	0	0	0	0	0	0	0	0	0	0	0	0	0	0	0	0	0	0	0	0	0	0	0	0	697850	0	0	0	0	0
A2CG63-2	190840	638290	0	704520	877070	634720	633780	0	411760	0	409690	0	812380	535710	660850	0	0	643960	460390	725000	393980	399950	431430	523370	391050	0	495160	269080	263780	497460	625120	573010	0	345530	461100	230100
A2CG63-3	0	0	0	0	0	0	0	0	0	0	0	0	0	0	0	0	0	0	0	0	0	0	0	0	0	0	0	0	0	0	0	0	0	0	0	0
A2CG63-4	0	0	0	0	0	0	932020	0	654130	0	572090	0	0	0	0	0	0	0	0	0	472050	0	585370	0	0	0	0	0	0	855880	0	803220	0	0	757340	1083600
A2RSJ4-1	2425100	1524700	0	0	0	3294700	4215200	0	5952400	297880	0	2370800	490410	325990	0	1746700	0	0	3025100	1924100	0	0	2981700	3662500	2346600	2098500	0	169990	0	3272800	3035300	939620	0	0	1555200	1215900
A2RTL5-1	608960	709710	1437400	1880500	1065600	949720	1582100	1739800	2813000	284510	1542800	1561300	737220	0	1247300	0	947310	3481200	1809700	2184300	1496900	1447500	2453500	3054100	796840	1116800	408350	0	915490	0	957550	1372000	1915800	2821000	2420700	3190600
A3KGB4-1	0	0	3889100	2900800	0	3704200	0	9381100	0	0	4099000	0	6584400	17984000	7080700	8215600	10441000	4770100	5936700	0	0	0	0	405600	7956500	0	7164400	4948600	6767700	9459900	0	3589300	5099500	0	6614600	0
A3KGF9-1	253640	0	0	219150	203140	0	0	872490	523510	0	0	538220	160360	0	0	0	461330	0	414450	0	0	277580	666140	0	421070	335490	0	305680	0	308800	209570	0	290030	0	0	0
A3KGF9-2	0	0	0	0	0	0	0	0	0	0	0	0	0	0	0	0	0	0	0	0	0	0	0	0	0	0	0	0	0	0	0	0	0	0	0	0
A3KGF9-3	0	624050	0	0	0	0	0	1903900	0	0	0	0	0	800220	0	0	0	0	0	1603100	0	0	0	0	0	0	2105900	0	0	0	0	0	0	787140	0	1100600
A3KGF9-4	0	0	0	0	0	0	0	0	1031200	0	0	1214100	0	0	0	0	0	0	0	0	0	1588900	718740	932550	0	647350	0	0	0	0	0	0	0	0	0	0
A3KGF9-5	0	0	0	0	0	0	0	0	1031200	0	0	1214100	0	0	0	0	0	0	0	0	0	1588900	718740	932550	0	647350	0	0	0	0	0	0	0	0	0	0
A3KGS3-1	496890	753360	842360	775750	1273600	748560	629360	762900	1350100	0	885780	1230000	685960	772060	569590	1044000	1495500	505660	927390	1025400	730410	395350	788400	487880	610950	492160	576680	628580	684050	1313300	819710	0	727560	540810	1099600	339110
A3KGS3-2	496890	753360	842360	775750	1273600	748560	629360	762900	1350100	0	885780	1230000	685960	772060	569590	1044000	1495500	505660	927390	1025400	730410	395350	788400	487880	610950	492160	576680	628580	684050	1313300	819710	0	727560	540810	1099600	339110
A6H619-1	7930800	7929000	8990200	8416200	10921000	9514900	9742800	8530200	10975000	882320	8682400	6790800	8240600	8799700	8867400	9998500	9575500	8732000	7382400	8251700	7092200	6997700	9299300	7245500	11340000	5285000	10390000	7311500	8538600	8611600	7973900	5091900	10482000	6415500	5653400	7267900
A6H619-2	0	0	0	20491	0	0	0	184700	0	0	0	0	0	0	0	0	0	0	0	0	0	0	0	0	1972000	0	0	176500	1452800	0	0	0	0	0	0	0
A6H619-3	1584100	0	0	1612900	0	0	1454700	1560250	0	0	1691000	1790900	0	2149000	0	0	1356800	1634000	0	1549900	0	1093800	0	2111900	2168050	1527300	1781200	2393900	1516400	1420050	1047810	682380	1836200	1241000	1463200	1231300
A6H619-4	2970200	3564500	4176000	2244000	5208300	5372800	3093900	3989200	2063300	172390	2273800	2667900	4355800	2573300	2623500	1877700	4630500	2568000	2342200	1413900	2276400	1586700	1910800	1663100	4885700	2226200	4815400	3380600	5251000	3464800	2277000	0	3181200	891750	2007400	735970
A6H619-5	801220	452130	501150	607660	775650	0	0	1160500	712400	0	504850	500340	560730	750520	437340	687810	0	503110	553980	488900	473240	552770	934940	0	530360	507460	971230	715290	787650	964140	467920	0	504820	0	905650	418410
A6H6A9-1	0	0	0	0	0	0	0	0	0	0	0	0	0	0	0	0	0	0	0	0	0	0	0	0	0	0	0	0	0	0	0	0	0	0	0	0
A6H6A9-2	1744050	2535600	2728000	2959100	2130550	2325700	1500600	1587000	1579800	0	1175100	1723700	2922900	1908100	2601000	2721400	3675300	1947500	1199300	963190	2163900	937080	947430	989660	3093900	870990	3058100	2178700	1983700	1621200	2851800	877840	1767600	845150	517210	691820
A6H8H2-1	655530	1712800	1134400	998130	829390	1290900	354980	957040	915710	0	822940	0	960250	1357200	1220600	1089100	1738100	533200	828740	0	0	0	726970	0	2120600	389430	1933000	0	992840	0	1150200	0	583940	410100	939030	0
A6H8H2-2	5650600	10165000	9117900	9353900	8563600	8882300	3317100	5474400	7590600	0	4745600	3150400	7810400	8691900	7662500	7270800	11567000	4669500	4131500	3287500	2372100	1826700	3454200	1424600	13440000	2326000	8323700	10286000	8829000	5167600	7039500	1303000	2806200	1598400	4350200	1537800
A6H8H2-3	0	1651500	0	1893000	1553500	1711800	0	1933100	0	72366	1062000	0	2310000	0	1694100	0	0	1054400	517820	603340	687150	559190	562170	642290	1862900	198870	0	0	0	1812800	2362800	0	0	0	363520	802690
A6H8H2-4	1133500	963670	1473000	1643900	1373700	1296800	1086400	1216100	1187000	70694	778990	1088900	1910500	1205500	1790500	1335900	2491700	598870	708180	518160	581960	376790	533210	370080	1159100	236940	1572200	1104100	1198700	1268800	2281300	0	911630	224330	384380	598420
A6H8H2-5	851220	0	532040	365260	590280	441797	0	695733	372590	0	690170	735280	536930	230837	589090	358383	428330	0	231043	0	281013	0	0	0	946610	0	850200	523880	1028267	1037570	331173	0	628210	339330	0	230350
A6H8H2-6	0	0	0	0	0	0	0	0	0	0	0	1887500	0	0	0	0	0	0	0	0	1031300	0	0	0	0	0	0	0	0	0	0	0	0	0	0	0
A6H8H2-7	0	1135700	1424600	580950	0	0	0	0	0	0	521470	0	939990	1028400	551010	964540	0	0	0	0	0	0	0	694320	0	278460	0	0	0	1728100	0	0	0	0	0	0
A6H8H2-8	0	0	1036200	0	0	1023100	1034600	0	728200	0	880220	0	571930	713600	641410	771150	1122000	0	0	494290	342100	0	471620	0	0	0	544950	896670	0	714020	0	0	0	404020	608040	0
A6H8H2-9	492820	0	462630	337260	0	384620	700700	640880	545390	0	543130	579795	0	453660	522060	626665	196320	427250	366480	285460	0	186520	437170	0	241980	316770	429500	692480	493490	433440	250690	188150	545710	0	388745	244920
A6H8H2-10	0	0	0	0	0	0	0	0	0	0	0	0	0	0	0	0	0	0	0	0	0	0	0	0	0	0	0	0	0	0	0	0	0	0	0	0
A6H8H2-11	3157300	1455400	2110500	1694400	2305100	1376400	4745500	3321400	4640600	472690	3469200	4539000	993080	1383900	1645200	1645200	0	873010	2077600	0	2227200	317670	995490	590250	2055000	579230	2328200	2618800	1964300	3211700	1096000	796560	1490600	586580	2330700	1227400
A6H8H2-12	10462000	8804500	7993700	6302200	5953000	6978700	7963300	6496800	9264000	0	5937600	5007400	7420900	3439100	4524300	4473900	9899900	3766300	4040900	1144700	6504500	994870	2613900	1179700	0	2259000	9158400	8871600	10182000	11368000	3889200	2573400	5211400	2038900	3928200	3314000
A6H8H2-13	0	0	0	0	0	0	0	0	0	0	0	0	0	0	0	0	0	0	0	0	0	0	0	0	0	0	0	0	0	0	0	0	0	0	0	0
A6X8Z5-1	0	316070	590190	0	0	0	366780	610430	0	0	894320	0	407750	225860	0	421700	0	396500	603860	791550	459560	351940	597670	407000	242550	539160	0	418800	0	324280	221840	386400	205470	450380	835560	405080
A6X8Z5-2	0	316070	590190	0	0	0	366780	610430	0	0	894320	0	407750	225860	0	421700	695830	396500	0	791550	459560	351940	597670	407000	242550	539160	0	418800	0	324280	221840	386400	205470	450380	835560	405080
A6X8Z5-3	603590	888320	0	768400	0	1022900	646920	751350	496430	0	653230	445600	0	917760	1041400	1344300	1293000	751510	660960	670890	503010	402610	0	786680	903880	0	833400	541530	922360	0	1286900	342290	579030	0	523360	358260
A6X8Z5-4	0	0	0	0	0	0	0	0	0	0	0	0	0	0	0	0	758940	0	0	0	0	0	0	0	0	0	0	0	0	0	0	0	0	0	0	0
A6X919-1	754490	0	760820	714570	0	0	556720	0	1006600	0	854370	1018500	656590	0	0	0	368310	819390	0	402600	499200	409880	624960	583220	0	0	0	0	0	756610	1549500	417810	0	461630	540800	0
A6X919-2	754490	0	760820	714570	0	0	556720	0	1006600	0	854370	0	656590	0	0	0	368310	0	0	402600	499200	409880	624960	583220	0	0	0	0	0	756610	1549500	417810	0	461630	540800	0
A8C756-1	0	307670	0	104990	0	367920	107250	311630	0	0	0	232910	199210	0	0	268860	328990	0	164090	0	206040	0	0	0	564520	0	296670	303400	0	339300	184720	0	171370	98311	213450	0
A8E0Y8-1	238340	591750	332410	207850	0	458830	0	420760	500980	0	364710	350630	487050	0	0	0	695950	0	221330	0	0	0	0	209220	625780	453880	613540	297440	522650	395750	263930	0	263270	0	313890	0
A8E0Y8-2	26457000	50622000	33454000	49711000	48753000	51795000	32265000	37415000	34932000	4179900	23824000	21426000	28633000	0	32398000	31135000	58409000	52612000	7266900	13918000	7838100	18736000	7750500	12378000	21766000	6348200	22594000	27832000	20014000	31337000	29374000	8761200	7224500	7060200	4757900	13692000
A8Y5H7-1	323240	0	0	0	0	704240	619040	0	468460	0	0	646350	272490	316290	0	512350	0	0	0	0	636050	0	0	0	410720	0	794860	458130	0	0	0	0	0	0	514470	0
B1AQJ2-1	0	0	0	0	0	295860	0	0	0	0	0	0	168860	0	0	0	259030	0	0	454270	0	0	0	0	0	0	0	0	0	0	0	0	0	0	0	401350
B1AQJ2-2	796430	1176200	941950	185660	1433400	3480100	958460	5258100	1426400	20940	924850	2058400	3607400	349200	78807	199220	4861200	237670	772170	439740	2535600	0	0	389310	8505500	0	7630200	2304200	11231000	1882300	249770	515250	2483200	797740	2090400	348450
B1AQJ2-3	0	1165700	0	869310	1753500	1587700	0	0	746170	0	0	751260	811590	1323000	1019400	1457800	0	1345400	742130	0	0	0	632280	0	969420	0	0	0	1163500	0	685720	0	0	0	1039400	0
B1AXD8-1	219880	0	0	368120	0	0	0	281390	216470	0	311730	0	0	0	0	306580	0	186790	433090	562410	230620	261420	281220	272050	0	165510	0	0	0	388620	0	244340	313700	287890	0	456000
B1AXD8-2	442910	816920	576480	606600	1046100	627280	717270	603830	850580	0	967760	546700	800880	766360	1114800	718650	1025400	905210	1082000	1203800	591560	660950	1009900	718180	1210700	596650	1088200	810390	648790	1112200	822540	594400	981290	760770	997410	798750
B1AY10-1	561320	509920	524550	752140	536500	864020	785880	676070	992960	35829	820800	0	729770	611380	383210	463830	870120	609520	661580	617140	693220	306240	597470	505590	1012900	334950	1162500	844400	1005700	0	326950	228380	734250	381800	0	460160
B1AY10-2	561320	509920	524550	752140	536500	864020	785880	676070	992960	35829	820800	704800	729770	611380	383210	463830	870120	609520	661580	617140	693220	306240	597470	505590	1012900	334950	1162500	844400	1005700	818370	326950	228380	734250	381800	646140	460160
B1AY10-3	0	0	0	0	0	0	0	2311000	0	0	2390900	0	0	0	0	3159500	5991000	2408800	2277700	624490	0	0	1978800	0	0	1842000	0	0	0	0	3288700	0	0	0	4267400	0
B1AY13-1	0	0	1322300	0	0	0	0	331830	0	0	0	0	0	250860	152000	0	0	561590	0	0	134480	0	466410	0	0	0	0	343100	0	0	868250	224060	329695	0	0	0
B1AY13-2	1040500	774580	0	0	725710	724830	0	926310	943650	0	590160	1032400	1055800	1207200	0	827750	348600	0	473770	513540	543550	483880	713680	533210	1259100	439370	695720	1386100	456290	652110	868250	0	0	597940	812850	0
B1AY13-3	5985000	8407100	0	7108000	0	0	6811200	0	0	587250	0	0	12303000	8886700	7440400	9129700	0	8363800	0	0	0	3971700	0	4837900	11209000	3430500	8725700	0	7258300	9644300	7081300	2936000	0	3810300	0	3632300
B1AZA5-1	3005300	2313800	2725700	4477600	4635700	3116500	5052900	5546200	6666200	278710	3760600	6922500	2736700	3587100	3515600	3631100	4387800	4679000	1949800	1869500	1173800	1845300	1773900	2340000	4810100	1294300	4332800	3169500	2896900	3250900	2747300	1876200	1138300	1381200	2012000	4073400
B1AZI6-1	0	1819000	566470	1400400	0	1037800	0	1580900	0	0	0	1150400	0	1656700	0	843490	762200	1849700	0	1150000	849310	690710	1004400	399140	0	445460	1083900	1136500	677730	2591000	1474000	1317500	987600	481130	1341300	900160
B1AZI6-2	6417900	6167700	5141100	7307100	8178900	0	0	1856300	0	0	3269500	0	3399000	7013100	11947000	2346000	0	12388000	0	0	1555800	2881700	0	4636000	0	1045800	0	7172600	0	5632700	0	3861000	0	1793000	0	9224600
B1AZI6-3	724300	1150000	2230300	0	2112000	781830	1286100	1128800	0	0	0	1761900	0	0	1033600	0	0	0	1329000	1619100	902810	0	1217800	1198000	0	967640	1040900	1026300	1041300	1197500	1173700	0	1770000	0	1639700	488660
B1AZI6-4	0	0	0	1069400	0	0	0	0	1235900	0	1290900	0	2441500	2089100	0	1703600	3452700	1445700	0	0	0	625370	0	0	1923500	0	2460400	0	0	0	0	0	0	0	0	0
B1AZP2-1	504950	264950	0	0	349680	0	524410	520580	651470	0	430110	526790	342360	0	0	0	301460	0	0	0	303490	0	317430	0	457770	0	455890	475300	412980	456290	238220	0	0	0	0	0
B2RPV6-1	192490	0	0	0	0	193750	0	4275500	0	0	0	4803600	0	0	0	0	0	0	0	0	0	4802300	6321200	5311100	2333100	0	2466300	0	211730	4672300	0	0	5637100	0	0	0
B2RQC2-1	0	0	0	0	0	0	0	0	0	8693	0	0	0	120480	0	0	0	0	0	0	95013	0	0	0	0	0	0	0	0	0	0	0	1249000	0	1037800	0
B2RQC2-2	665200	546080	490780	608160	521480	589060	364030	533390	301760	0	443430	0	432810	423230	506600	324710	690900	364490	375100	430760	0	351660	515660	334600	888190	211710	1062100	0	810610	296500	532190	187080	372220	337160	400370	0
B2RQC6-1	10373000	17676000	12428000	10026000	11128000	14263000	7130700	11335000	9222800	575810	6282900	6497600	13803000	11916000	19006000	10378000	18142000	8939100	8998900	6616300	16467000	6863300	9039800	11026000	18531000	6137500	15478000	13293000	16838000	7841600	10239000	5625100	13135000	7449000	13559000	6363200
B2RQC6-2	0	0	0	0	0	0	0	0	0	0	0	0	0	0	0	991110	0	0	0	0	0	0	0	0	0	0	0	0	0	0	0	0	0	0	0	0
B2RQC6-3	0	0	0	0	0	0	0	0	0	0	0	0	0	0	0	0	721950	0	0	0	0	0	0	0	0	0	0	0	0	0	0	0	0	0	0	0
B2RQC6-4	0	0	0	0	654390	0	0	0	0	0	0	0	0	0	0	0	0	0	0	0	0	0	0	0	0	0	0	0	0	0	0	0	0	566810	0	0
B2RQC6-5	0	0	0	0	0	0	0	0	0	0	0	0	0	0	0	0	0	0	0	0	0	0	0	0	0	0	0	0	0	0	0	0	0	0	0	0
B2RR83-1	1366400	1879300	0	1498900	1567800	1658300	703250	1852800	1544600	222460	1131900	1626200	1984500	0	1347600	0	2166150	1060300	1867100	904230	1381900	855180	1347600	0	2049900	528620	1671400	0	2399800	1833800	1948200	228130	1873600	1130100	1285600	858520
B2RRE7-1	0	445170	356190	611950	0	782780	0	0	0	0	0	0	0	0	420060	549600	601510	0	0	396490	0	0	0	0	0	0	0	0	0	0	0	0	0	251150	0	0
B2RRE7-2	1996700	2739400	3851100	2865100	3443000	3571100	372440	2480400	2407500	0	2041500	1209400	3176900	1911700	914950	2305300	5208100	912360	2840300	2366600	2155700	924000	2314900	1010100	2625300	1280600	1884700	2388200	2516100	2292500	1497300	188110	2310900	1402300	3202800	787730
B2RRE7-3	1592600	2038600	2909600	2168800	2830200	2970500	0	1979500	1997600	0	1511200	1209400	2734400	2601400	914950	1834300	4664000	135600	2185100	1917000	1786000	667280	1900500	510190	2625300	1018900	2357400	1918100	2166100	1730800	2135900	0	1688700	1037300	2794800	406680
B2RRE7-4	1348400	3250800	3235600	1730900	5096000	3215500	3216000	2867600	4546400	74156	1774000	1910900	2709300	2703800	2670800	3447800	4660000	2001400	1476600	1029600	1893800	2312200	2519600	2060300	2682200	1436400	1925500	2322900	2723100	1818300	2783500	1981100	1004600	1855100	2065800	1055400
B2RUR8-1	0	280210	0	0	0	0	0	0	0	0	0	0	365510	0	277210	0	547570	320140	0	0	0	0	0	0	0	0	0	0	0	450620	0	0	0	0	0	0
B2RUR8-2	0	0	1930100	0	1545600	0	0	0	0	0	0	0	0	0	0	0	0	0	0	0	0	0	0	0	0	0	0	0	0	0	0	0	0	0	0	0
B2RUR8-3	697870	3361700	0	2776700	0	3263600	2492800	1453400	2641000	179730	1276400	1604700	3391200	0	1304500	1289800	2140700	1892000	1712300	800650	1056900	547980	2479300	0	3180100	516220	2734200	1099400	3220400	1011200	1144400	586220	3169600	675760	1367700	343900
B2RUR8-4	697870	1946100	1930100	1496600	1545600	1453400	1263900	0	2641000	112740	1276400	1604700	1956300	980650	1304500	1289800	2140700	892650	1547400	0	1056900	0	1228400	0	1419500	0	1478400	0	1827200	1612000	1144400	0	1623800	1139800	1367700	0
B2RVL6-1	0	0	370310	0	0	496680	936700	0	720910	0	462520	521260	369840	0	0	0	0	0	961540	0	485420	0	700350	0	551970	0	300620	0	163870	0	0	0	575600	0	0	0
B2RWS6-1	0	0	0	0	0	0	0	1999100	0	0	0	0	0	0	2496700	0	0	0	0	0	0	0	0	0	0	0	0	0	0	0	0	0	0	0	0	0
B2RWS6-2	0	2161400	1887300	1396200	2903800	0	0	0	1357400	206090	1529400	2132800	1360900	1073500	0	1430700	0	1698300	3311400	3684200	2728600	1324900	4061100	2460400	1640400	2109900	1293900	0	2156200	2803600	1742800	1629900	2161800	3074200	3292600	2302700
B2RX14-1	1111700	1998100	1288300	1000300	862790	2225300	844840	771350	1042300	0	726830	674500	1734700	1275900	1304300	1218400	3957700	642080	512050	433920	576810	417420	765150	488630	3005600	485720	2908800	1067800	1675400	786080	4164300	308060	576380	375870	1191300	254840
B2RX88-1	1159400	1096900	1221100	0	1126500	1463100	0	812590	1139800	0	676620	753620	1256200	1156700	1247500	1125800	1352500	983620	1156200	994630	738600	824210	1304300	1010800	1543700	338640	1342400	1305200	949690	1165900	1537800	0	687460	650730	1113300	451920
B2RX88-2	0	0	0	0	0	0	0	0	0	0	0	0	0	0	0	0	0	0	0	342970	0	0	0	0	0	0	0	0	0	0	0	0	0	0	0	0
B2RY04-1	1018900	725950	826750	871290	1044400	1041800	906870	483450	1059400	38135	555930	633250	1264600	348960	642070	848320	1570300	650480	1097200	1174700	1392600	866400	817160	840550	1634700	770440	1751300	1195700	1457400	1339600	464760	525030	1229200	496840	1040400	609480
B2RY04-2	1331100	516660	813870	840180	0	1006900	937240	510480	665280	41001	763770	799260	0	612800	575770	1157500	842420	0	1651700	1286300	1056900	848730	1066900	959910	908460	725710	1401400	832600	949690	1520600	776580	473490	1531400	678460	1164300	905310
B2RY56-1	1064000	1331000	1247100	1266100	1466500	1486900	519670	1501800	1245400	113400	685260	1289500	1921400	998240	1327500	1056300	1959000	787200	943340	989590	1007300	0	907650	822350	2612600	677480	2110900	1659900	2011700	1318500	931010	0	1047800	880420	1341100	0
B2RY56-2	0	0	0	0	0	0	0	0	0	0	0	0	0	0	0	0	0	0	0	0	0	0	0	0	0	0	0	56592000	0	0	0	0	0	0	0	0
B2RY56-3	52882000	52645000	60526000	75297000	74648000	78713000	73189000	119930000	79620000	7170200	60420000	74489000	86726000	65259000	53939000	66363000	93292000	87240000	88211000	114400000	75697000	91698000	114920000	126080000	98728000	63345000	94594000	0	61081000	89902000	38904000	49746000	136120000	84271000	83145000	84216000
B9EJ86-1	0	0	0	0	0	0	0	11166000	11176000	0	0	0	6468800	0	8608100	0	0	0	0	0	0	0	0	0	0	4893500	0	0	0	0	0	4863900	0	6352400	0	0
B9EKI3-1	0	0	0	0	0	984250	793570	0	0	0	0	1110900	0	0	0	0	0	984220	1006600	1018800	0	0	1418200	968790	753760	0	0	1093200	1052800	1604800	0	0	867310	1207100	0	0
B9EKI3-2	0	0	0	0	0	0	0	0	0	0	0	0	0	0	0	0	0	0	0	0	0	853260	0	0	0	0	0	0	0	0	0	0	0	0	0	0
B9EKI3-3	5247500	5166900	7374000	5191600	7203600	4995900	4816500	5078800	5649600	386250	3967200	5377800	7906300	4370200	4888200	4371000	9942700	4861600	6495500	5550100	5074900	2937100	7495100	4867600	11528000	5066000	11745000	6003800	10166000	7312600	3850600	1438500	7835600	4236900	8363700	2577500
C6KI89-1	0	9045100	0	0	0	8940800	0	11394000	0	0	0	12899000	0	0	0	12115000	0	0	0	11936000	0	0	0	0	0	12469000	0	7167900	0	0	0	0	0	16070000	0	19500000
D2EAC2-1	658400	468390	542410	398140	510750	546130	296050	0	973670	0	449050	585760	674180	508980	493330	487600	724750	462640	684960	0	697920	778230	411340	683180	776490	0	593710	554150	625320	628900	315670	695640	743100	526520	516970	505850
D3YWE6-1	0	0	0	0	0	0	0	0	0	0	0	0	0	0	0	0	0	0	0	0	0	0	0	0	0	0	0	0	0	0	0	0	0	0	0	0
D3YWE6-2	0	0	0	0	0	0	0	0	0	0	0	0	0	0	0	0	0	0	608560	0	0	0	0	0	0	688650	0	0	0	0	0	0	777980	0	589790	0
D3YXK1-1	2327500	3847700	3233300	3545800	5373600	5044500	3924700	3665000	3918600	207080	3043900	2537900	3454600	3476600	3690000	3521900	4505500	3097000	3528200	4335300	2594600	3006100	3280800	2344800	3507400	2168900	2820300	2890400	2632200	3695500	2965300	3291400	2903700	2696000	3140600	4171600
D3YXK1-2	0	654640	0	375190	376630	0	488700	0	0	0	338130	384910	536170	561500	509580	553410	0	392640	347730	532400	360630	238000	404260	0	0	349090	0	678420	0	0	392890	0	0	398040	468270	0
D3YXK1-3	0	0	0	0	0	0	0	404180	0	0	0	0	0	0	0	0	0	0	0	0	0	0	0	0	0	0	0	0	0	0	0	0	0	0	0	0
D3YXK2-1	0	0	0	1949000	8999300	0	0	0	0	0	0	0	0	0	0	0	0	0	0	7762200	0	4257000	0	0	0	0	0	0	0	8932800	0	0	0	0	0	0
D3YXK2-2	132270000	162360000	153530000	158230000	202190000	168070000	104350000	164460000	100350000	8479500	89738000	102580000	188750000	131910000	196510000	137390000	222880000	121300000	103090000	114490000	105220000	77261000	124480000	81615000	253670000	56681000	461880000	146170000	204830000	157300000	157360000	53670000	112510000	75987000	144080000	70789000
D3YXK2-3	407910	11570000	7558400	1028600	0	0	0	0	1757500	0	456920	0	0	10155000	1060800	0	0	1078100	722270	0	0	0	6076500	4815300	10518000	0	2422000	4169100	369710	1154600	0	0	895210	0	4650200	522490
D3YXK2-4	0	0	0	0	0	0	0	0	0	0	0	0	0	10155000	0	0	0	0	0	678320	0	0	0	0	0	0	0	0	0	0	0	0	0	3097300	0	0
D3YXK2-5	0	0	0	0	0	0	0	0	0	0	0	0	0	0	0	0	0	0	0	0	0	0	0	0	0	0	0	0	0	0	0	0	6343200	0	0	0
D3YXK2-6	1032700	824740	201250	1068300	3465500	730050	2539400	2963800	6217200	175230	3028400	1983400	1042800	3344600	2210800	2432400	856300	2467800	4067400	3678800	1696600	2241900	4364600	3620200	488230	2617100	294800	1532500	411280	3500600	1990700	1622600	3531400	3547700	3415900	3938200
D3YXK2-7	4177700	3081300	2478100	3119400	3902900	2793800	4123900	5434500	4638300	0	5228300	5405600	1998700	4120700	4508700	4138900	1355600	4317400	7405500	8536900	5113500	3958000	7764000	8125600	2508000	5082000	3624900	3553100	1978500	4570200	3647900	3973300	6343200	6804700	6922000	6359800
D3YXK2-8	722970	625370	571620	582890	913500	0	0	1464800	1130500	0	779770	1464400	552700	1151700	0	902500	724440	771250	1660600	0	1314600	0	0	988590	1120000	0	999980	818850	732260	992500	953490	828800	1354800	711090	1389600	694120
D3YYU8-1	469860	687660	683650	567420	845310	839370	0	355000	542690	0	271290	330350	661820	616050	542480	796800	745220	519110	388730	306150	251220	188670	363630	0	699570	0	733430	508350	742780	592750	568460	197900	329740	259250	282200	259050
D3YZP9-1	2346900	3743200	4190000	4000300	4546200	4006900	2471200	4904200	5711200	369830	2074800	3544800	5559800	3936100	2548800	2694800	6675900	2167900	4749200	0	2392500	4833700	4383200	3362700	5874400	3930900	5237400	2670100	5644600	2772800	3327900	2990600	3715100	3706700	3661000	3709800
D3YZP9-2	0	0	228010	0	360740	0	278570	327750	218640	0	202600	0	429300	242720	0	0	667230	292620	0	0	0	0	0	0	557100	0	617060	558640	609750	355390	244110	0	322330	0	0	0
D3YZP9-3	0	0	0	0	0	0	0	0	0	0	0	0	0	0	0	602320	0	524490	0	0	0	0	0	0	0	0	0	0	0	0	0	0	0	0	0	0
D3YZP9-4	900200	1010100	903730	616870	1101700	664850	850360	1125900	574960	0	783980	0	429300	806400	1038000	0	1680100	292620	447950	376720	568670	0	427300	0	2024200	0	2471700	1493000	1981100	1003400	244110	350090	690710	273900	610380	317270
D3YZP9-5	313340	150500	423340	0	504950	690860	487420	0	2079300	0	1233675	7284250	1168355	1377050	283590	5092600	2844900	40657	0	0	0	3249500	0	148010	9089750	1914700	7316550	0	7033600	0	0	0	790645	0	888875	54898
E2JF22-1	0	331660	0	423860	0	0	0	0	0	0	0	0	0	0	279460	308290	443830	488290	0	0	0	0	0	0	0	0	0	0	0	0	0	0	0	0	0	0
E2JF22-2	439830	0	251910	446340	501540	288190	569080	518640	345770	25712	470170	479320	0	438100	392900	370620	0	456690	0	0	356050	385080	395270	323850	0	0	0	202650	0	0	482060	0	0	180100	0	542320
E9PYL2-1	659780	479690	780640	0	848170	438960	832760	417950	548020	101990	373220	0	0	0	1024100	0	0	332440	0	0	655720	0	0	0	0	0	0	498980	0	531070	532100	0	0	0	175450	0
E9PYL2-2	893240	745990	1163000	309930	1266200	954310	1168500	826770	548020	101990	696340	548640	407830	227420	1432000	509930	0	628440	419550	594650	1267600	595270	495660	342870	341530	311120	564200	771780	0	1097500	777260	425480	675850	484550	518750	473290
E9PYL2-3	0	0	0	0	0	0	0	0	0	0	0	0	0	0	0	0	0	0	0	1134200	0	0	0	0	0	844890	0	0	0	0	0	0	0	0	0	0
E9PYL2-4	567370	546820	496540	712290	850800	756050	911580	681820	623360	0	604290	830940	1059000	0	665710	657200	1159600	518180	828300	0	758970	830970	0	829940	611190	0	748190	586280	707100	805320	501350	762910	816680	334320	426190	1057000
E9PYL2-5	0	0	0	0	0	0	0	0	609410	40315	0	0	0	0	555850	0	576470	695660	935350	1418700	0	0	0	0	0	0	529530	0	0	0	0	722620	0	947630	451820	921490
E9PYL2-6	721650	0	616810	507810	0	723290	0	1253500	1327800	0	729790	1564900	811120	819440	500550	843230	758100	474070	2043800	2089800	1677000	1184900	1363900	857180	763470	1827400	1012700	559050	561550	1152300	624800	0	1490600	0	1338400	847110
E9PYL2-7	1049200	740420	1430000	999820	614320	1353600	345520	1253500	1327800	0	729790	1846100	1754700	1300800	829080	843230	1732200	832260	2528200	2089800	2040600	1184900	1363900	857180	1358900	1827400	1702900	1034600	1657200	1688700	1185100	0	1862700	0	1673300	847110
E9PYL2-8	199000	0	0	0	0	0	0	236400	0	0	0	0	0	0	0	0	0	0	0	0	0	0	434950	0	0	0	0	0	0	0	0	0	0	0	0	0
E9PYL2-9	0	0	0	0	0	973300	0	0	0	0	593340	0	0	0	0	0	0	0	0	0	0	0	0	0	0	0	0	0	0	0	0	0	0	0	0	0
E9PYL2-10	440930	480030	665070	275290	542240	973300	0	736930	1106900	0	593340	984080	621140	430610	125350	0	1088100	0	1060500	797670	704610	216260	749200	226450	817310	727560	872240	606610	844860	770540	897320	0	1170300	333920	943200	229630
E9PYL2-11	640010	910680	489070	409010	630340	816750	430270	734990	1101700	0	0	795890	829370	954570	618800	545050	762520	541830	1453100	0	1263100	592540	1250500	841830	797290	903110	586050	596490	564130	803580	809400	1026500	740110	939490	1071500	871390
E9PYL2-12	2420400	1873100	1518900	997310	1806300	2185200	2237900	1306800	2324000	0	1303400	1718000	2357600	2924700	1498400	2051900	3524700	1925800	0	2232700	1186800	930310	2107500	2559500	1769600	2541000	2055800	871560	1652000	1233600	6436400	1704500	1769400	1809500	3039200	0
E9PZM4-1	579120	0	333150	0	603210	0	0	0	0	0	0	281410	516020	325050	497630	0	555480	0	0	0	0	0	0	0	1324100	0	1133600	405290	1486100	0	267210	0	0	0	0	0
E9PZM4-2	0	0	0	0	0	0	0	0	0	0	0	0	0	0	0	0	0	0	0	0	0	0	0	0	0	0	0	0	0	0	0	0	0	0	0	0
E9PZM4-3	1989800	3738000	2637500	2601900	3929400	3019200	1875100	2136000	2293600	148120	1115600	1868900	4147900	2281500	3900200	3597300	3815800	2679100	1627200	1515300	2280600	1200800	1744600	946220	4250900	1031600	4574900	2193800	3858100	2667900	3211600	1017200	2690500	1676300	2015100	1659200
E9Q1P8-1	0	8165900	8148800	680400	8326800	6760900	7748300	3123355	4953200	0	428430	757530	1011500	6268300	777950	7327000	0	0	1103200	4505585	791240	6611900	5447200	0	7108500	803770	10253000	4863700	1385800	824850	421340	4513000	6437400	4235000	0	4149300
E9Q1P8-2	0	0	0	0	0	1204600	0	0	0	0	0	0	0	0	777950	0	0	0	1103200	0	0	0	0	0	0	0	0	0	0	0	0	0	0	0	609290	0
E9Q1P8-3	5347400	0	0	0	0	0	0	0	0	0	6057500	5347300	10648000	0	6324200	0	0	0	0	0	0	0	0	565350	1156900	0	0	0	7844900	0	5215100	0	0	0	0	0
E9Q1P8-4	13969000	21831000	28441000	23350000	32741000	32900000	26605000	29864000	21012000	1327000	26716000	27448000	24649000	18385000	21014000	17754000	37428000	26355000	36063000	35860000	28044000	28980000	33064000	25404000	17393000	24050000	27087000	18220000	18751000	33549000	16634000	21237000	31139000	22731000	26900000	24716000
E9Q1P8-5	0	0	0	0	0	0	0	0	0	0	0	0	0	0	0	0	0	0	0	0	0	0	0	0	0	0	0	0	0	0	0	0	0	0	0	0
E9Q1P8-6	553700	550040	1751300	1371100	1725900	1668200	621060	1766000	1535500	194060	1093200	1875500	636560	494510	322700	958130	1934200	696480	2197600	879945	1453000	1380900	1143900	360790	1391000	736780	1940100	254750	1659200	1930700	490160	274630	2361600	856560	1180100	1377200
E9Q1P8-7	1640100	1188900	3284900	2498200	3541800	2466900	932870	747300	2254700	301870	1754600	2103700	2944400	1463500	1324100	400310	3538000	2051700	768750	2355700	1673400	1931700	2019600	1893800	3550000	818360	3071200	1118000	4025500	3391300	1832500	274470	3386400	922560	450960	2273200
E9Q1P8-8	0	0	0	0	0	0	0	1993500	0	0	0	0	0	0	0	1833400	0	0	0	0	0	0	0	0	0	0	0	0	0	0	0	0	0	0	0	0
E9Q1P8-9	2055800	2634800	2440400	2581700	3291200	2092400	2565100	2046600	2179700	202180	2637200	1953400	3304000	1784100	3239500	2129500	3725100	2053200	2377500	2543700	1989700	1689700	2523000	2076900	2636700	1194700	3248400	1429900	2595700	2517000	2037000	1174300	1993300	1743400	1823400	1423000
E9Q1P8-10	0	0	0	0	0	0	0	0	0	238860	214490	3266000	0	1871000	2912900	0	1577800	0	2727000	0	0	0	0	0	0	0	1894900	0	1888800	0	0	0	3315600	0	1753800	7146400
E9Q1P8-11	4891400	6188100	4431900	4368700	5667200	6952400	2494700	3842500	2838600	45037	2951200	4906300	6284100	3504100	3583900	3856000	6573900	3236300	4875900	6047800	3949100	4413300	3474300	3475600	5491800	3682200	6650600	4306200	5792200	4439200	3099500	2079100	5323100	2809000	4717900	3330300
E9Q1P8-12	4937600	7648700	8550300	7488400	10869000	13329000	7018500	11225000	7509100	653000	7389400	6904400	7638800	6544300	8005800	7461900	11621000	4256000	6983600	8545100	5149100	6555500	8221600	9109800	10200000	3718200	7993400	6663500	9234100	8868700	5544700	3569400	5182900	4040800	8102200	6309300
E9Q1P8-13	0	330630	208620	0	0	282590	205270	0	119380	0	187090	0	186470	0	179680	0	243690	246430	210620	0	152320	197650	214820	192840	342580	208020	0	238040	103910	0	99026	233330	0	121740	201670	0
E9Q286-1	262980	429150	284060	0	535110	366080	554470	324450	719930	34483	550250	399050	0	404360	0	339340	461660	272760	820790	1220300	589910	636660	535620	638610	354090	697190	255910	426460	385100	354920	266360	441800	806680	482810	737560	809460
E9Q286-2	565150	812430	1041100	447400	1407000	1139100	1757800	1512600	1372000	76185	861890	910100	1221200	649900	882580	0	1200000	802270	1623100	1149500	1962500	791200	1992200	1430600	1025800	2052900	808750	912730	677020	1252700	0	1019000	1780000	1494100	2020800	425250
E9Q394-1	0	0	0	0	0	0	0	0	0	0	2790700	0	0	0	0	0	0	0	0	0	0	0	0	0	0	0	0	0	0	0	0	0	2851800	0	2607200	0
E9Q394-2	0	0	880070	0	0	0	0	0	0	136040	0	2591300	0	0	0	0	0	0	0	3445800	0	0	0	0	0	0	0	0	0	0	0	0	0	0	0	0
E9Q394-3	0	0	712040	391230	500230	377940	438410	354880	574520	0	369990	0	0	269190	319980	258110	814200	0	262840	0	0	0	219890	0	586670	0	430150	327730	510800	373540	295080	0	170680	0	222090	0
E9Q394-4	0	587260	0	565520	596550	309900	352740	964910	1006100	23785	529880	0	822840	457890	0	827430	1351100	279710	0	272480	0	0	738480	460560	0	396640	0	0	1007700	914350	761240	0	786250	0	609980	486330
E9Q394-5	0	0	0	384640	482440	440240	0	761010	869950	0	609010	0	0	532650	308950	0	0	0	710210	376310	636750	0	0	463990	0	230850	594070	0	718470	699890	542570	0	614270	378230	440530	524300
E9Q394-6	603640	334890	635450	401670	498200	449500	652870	1489600	1136100	0	683970	968550	548520	344430	348360	479110	771020	197480	612720	365750	782980	400800	558210	310820	631470	561170	629930	718230	588410	1114000	580050	135130	1010900	346230	729330	566720
E9Q394-7	0	449060	602930	0	493580	0	435950	661790	655620	0	557400	0	500960	0	408770	526720	836830	254370	784770	365660	445520	272900	503890	794340	315150	306410	525950	493310	563860	682740	371960	0	709520	0	678460	584450
E9Q394-8	324280	919680	1277200	1118000	1281900	1193200	660530	1084700	640200	0	760050	973990	1462000	697460	930060	976350	1701300	552030	862490	1270900	959820	901130	612840	792300	955820	586110	1108900	662940	985110	840500	875620	542290	780510	483550	824240	675040
E9Q394-9	0	1117600	1392900	370960	1340800	883400	0	0	1029300	0	444900	634250	0	741490	598230	739730	1513500	0	400290	0	626310	446100	495540	0	0	0	0	566850	0	486350	715730	501640	0	0	0	378480
E9Q3L2-1	416700	478020	992430	0	838430	0	284830	0	0	0	0	0	276640	0	0	446120	1086900	0	0	379490	0	0	444030	469410	559210	0	327150	339830	667760	333540	579140	0	0	230290	338540	0
E9Q4F7-1	310580	0	0	0	479850	590760	388490	0	250850	34062	476910	0	541290	354180	0	354860	493870	345740	519660	855640	0	450170	0	0	260050	401420	501040	188670	319520	567670	292640	285820	0	0	0	0
E9Q4Z2-1	1853900	1721600	1729700	1826700	1519400	2865700	1795100	2384400	2552600	0	3424200	2770200	1677400	1326800	1203700	2700800	2286100	1429900	0	9450000	0	4069600	0	5384400	1562800	3991900	1591700	1981900	0	2420500	1172200	0	0	5623600	0	336650
E9Q5F9-1	0	0	0	0	0	0	0	0	0	0	0	0	0	0	0	0	0	0	0	0	0	0	0	0	0	0	0	0	0	0	0	0	0	0	0	538610
E9Q5F9-2	578880	719840	732860	0	0	778520	540660	672300	681620	43426	0	642780	0	670470	0	523880	861570	575530	386420	583900	0	452110	639020	652080	684360	427670	0	611070	0	593820	418620	679800	0	587580	644820	389980
E9Q5F9-3	0	179390	159790	41085	0	266260	167100	0	70168	0	0	0	0	445010	136770	0	64895	94500	101858	111761	56530	0	0	0	125850	170840	0	75659	0	122660	55984	36306	0	0	0	0
E9Q5F9-4	367350	568160	526150	619140	1124900	717010	581490	654180	470390	0	629400	259110	565800	538780	654740	979830	484590	659560	582770	593870	417400	512940	469860	709720	476750	481610	506080	545380	404580	801440	703240	448040	585010	794690	472240	789110
E9Q5F9-5	475850	781780	750590	776750	788790	838380	488440	883560	428050	78940	539320	633410	661820	691160	702060	576460	0	516300	540460	639910	881580	407920	617230	0	612080	453270	1037100	706730	0	677150	746660	396670	0	406460	558630	320010
E9Q5F9-6	539320	0	1281700	0	1030400	1394700	757590	486580	1111500	0	812080	1053000	1084400	0	1017400	0	1201900	0	0	0	1298400	0	0	730460	806130	705350	992680	714010	690590	0	828720	0	1065370	1046105	1008500	788840
E9Q5F9-7	0	0	0	0	1209900	0	0	0	784200	0	781070	0	857620	0	1051300	948930	0	0	0	0	608200	0	897740	0	844660	0	730760	0	0	0	0	0	0	0	1056400	0
E9Q5F9-8	0	0	0	0	0	0	0	0	658060	0	0	0	0	0	0	808710	0	0	0	0	0	0	0	0	0	0	0	0	0	0	0	0	0	662940	0	0
E9Q5F9-9	749400	1193800	1022100	1006600	1256400	1205500	783120	849370	0	73382	525500	854350	1072000	851360	681980	808710	1550700	585370	963980	0	782450	757550	1053700	620490	1515500	630600	1037100	699780	1364600	941980	781960	305450	882380	0	1054100	340820
E9Q5F9-10	0	1193800	0	898670	2163600	1205500	783120	849370	658060	73382	1178400	868420	0	917590	772200	0	1388100	585370	0	1896200	1488100	632770	0	620490	1368800	630600	0	0	1364600	1081600	0	0	2207600	691730	940500	0
E9Q5F9-11	749400	982610	2026300	1006600	0	1019500	0	714780	0	0	0	0	1072000	851360	0	983220	1550700	0	963980	0	0	757550	1053700	0	1515500	0	2342700	1496400	0	941980	781960	933390	0	662940	1054100	340820
E9Q5G3-1	355980	465330	263060	153190	536450	586420	238590	412020	782580	0	154860	455740	0	1100900	0	993870	1082600	0	227850	152770	326130	298860	248800	318830	369950	390460	0	0	635790	333640	322940	150270	0	317090	402860	201130
E9Q5K9-1	0	0	142450	0	361140	0	117240	0	155060	13195	1347500	153330	227610	0	150770	0	219670	0	212450	0	0	0	0	0	1781800	363530	1732900	0	3934800	0	0	0	0	0	175450	0
E9Q5K9-2	6843100	8364900	7270100	6606400	7117700	7128800	4836800	6959700	5430200	296990	5004600	4681200	7549700	5227200	7066100	7168900	9255300	7378400	4576000	5344500	4815900	5054700	5712100	5168400	9633800	5196300	11357000	7371800	8337900	5253700	7012800	2721200	4789500	3461200	5990600	3101800
E9Q5K9-3	920060	879470	941360	0	936390	1096900	544440	1814500	1426800	0	1482200	0	1079000	1612300	920510	1294800	605030	504100	873400	0	798170	1323900	1235000	0	866530	570570	747880	905930	764650	834980	1155000	385570	872700	992990	1235700	1464400
E9Q6J5-1	316800	5318200	6513100	1224000	397780	509420	433850	3351500	3497500	219200	1295100	467950	1733900	5882800	1227600	318840	0	1076500	2474000	2490400	209470	430840	9690600	7975000	4473100	330070	1574000	3034800	432740	1466000	6312000	0	1626300	6819800	7349300	1623800
E9Q6J5-2	0	0	0	0	0	0	0	0	0	0	0	0	0	0	0	0	0	0	0	0	0	0	0	0	0	0	0	0	0	0	0	0	853410	0	0	0
E9Q6J5-3	6532500	5603400	6757600	6377700	7405300	5316500	4519000	7032200	8317800	0	6054000	6816700	7023000	5465600	4747600	6156400	5993800	2992000	7865400	7858600	7307400	5747100	8090000	6554300	8686700	5134600	10479000	6137100	10025000	9527500	6764900	1620000	8803800	8541300	7507400	7293500
E9Q6J5-4	0	0	0	0	0	0	0	0	0	0	0	0	0	0	0	0	0	0	0	0	0	0	0	0	0	0	0	1085500	0	0	0	0	0	0	0	0
E9Q6J5-5	0	0	0	0	0	0	0	0	0	0	0	0	0	0	0	0	0	0	0	0	0	0	0	0	0	0	0	0	0	0	0	0	0	0	0	0
E9Q6J5-6	0	389260	437220	0	399250	0	0	1213600	2914100	54434	0	707040	295240	0	352340	0	0	0	799160	618990	841780	0	548890	735490	587230	330970	606680	722440	477860	825110	221030	0	1077700	0	510680	250190
E9Q6J5-7	0	197210	0	0	430960	0	170540	592000	961390	0	0	0	0	0	0	0	0	0	1376800	483360	0	0	938370	586130	0	183770	0	783190	0	0	0	0	0	704010	1206900	317450
E9Q6J5-8	299980	0	201300	342070	436760	369260	387470	399750	439870	18866	430880	318870	283780	271330	364520	392150	284270	209320	418820	612080	530000	598630	441740	524880	376400	679170	478820	475380	311100	497360	0	435570	350660	513160	364190	550020
E9Q6J5-9	1452300	389260	437220	0	399250	0	1359700	1213600	2914100	54434	963200	707040	295240	0	352340	0	0	0	799160	618990	841780	0	548890	735490	587230	330970	606680	722440	477860	825110	221030	0	1077700	0	510680	250190
E9Q6J5-10	439810	434940	0	348040	0	0	707820	0	0	0	0	1261600	611800	406770	216270	651630	861100	297120	1442900	1376200	0	533650	948380	701770	1225400	910580	456330	802280	865030	858210	292330	381220	907790	686780	917090	788590
E9Q6J5-11	538330	708470	801240	655050	864800	753220	804440	976010	751340	0	615270	759210	752640	973200	473170	951590	550540	399470	877900	874530	497550	788160	1675800	842280	1463400	482460	925260	1749100	851740	496210	764510	592920	548330	559840	629570	560270
E9Q6J5-12	419020	650760	819810	355110	624750	451260	429100	0	0	0	433360	764750	555790	655320	0	428690	0	436490	0	0	532920	0	0	744630	0	0	0	2073500	980310	603870	0	459260	755120	0	0	0
E9Q6J5-13	6512700	0	0	4562500	0	0	1127700	0	1206600	0	1116400	0	0	0	4301600	0	0	7807200	820270	0	0	548470	0	0	0	0	0	0	0	0	3927200	0	0	1097000	521080	0
E9Q6J5-14	0	0	709600	0	0	0	712340	522070	861750	125730	677580	788950	728140	653240	985340	0	0	0	1094300	910780	805940	749730	967520	0	508790	0	953550	0	0	0	0	0	978400	0	970020	0
E9Q6J5-15	0	0	755050	0	0	0	0	984660	1043500	0	0	0	0	529960	0	0	0	0	0	0	0	0	1020000	836170	915860	0	0	655440	0	0	644730	0	0	466160	533950	0
E9Q6J5-16	0	0	0	0	0	0	0	0	0	0	0	3015600	0	0	0	0	0	0	0	0	0	0	0	0	0	0	0	0	0	0	0	0	0	0	0	0
E9Q6J5-17	2933000	2973700	3991200	3918300	5325300	4507200	4360500	2937000	5230400	327620	4620500	0	5565400	3027400	4240400	3827300	5205700	3692300	5646100	6412600	4291600	4246800	5108200	7252600	4549800	4160600	4834000	0	4262300	4178700	3458500	2677500	6000900	0	4843500	3771100
E9Q6J5-18	0	0	0	0	0	0	0	0	0	0	0	0	0	0	0	0	0	0	0	0	0	0	0	0	0	970200	0	0	0	0	0	0	0	0	0	0
E9Q6J5-19	617520	339000	361380	177410	243910	0	273250	658580	1086305	0	398320	1061200	0	609130	246910	305520	210240	123570	1169040	313720	413110	302140	444860	290520	1077600	209360	873780	347440	1181600	849950	248630	142270	523690	276870	349050	0
E9Q6P5-1	0	0	0	0	0	0	597570	0	0	0	0	0	0	0	0	0	0	0	0	0	0	425130	729510	0	0	0	0	0	0	0	0	0	0	0	0	0
E9Q6P5-2	269360	0	0	295090	0	0	689560	752160	1134400	42885	789700	749380	196760	335930	366420	255620	0	497590	424010	808550	366220	0	723070	0	179970	289360	282270	134970	0	313820	175150	0	332310	140810	0	0
E9Q6P5-3	0	0	0	0	0	0	0	0	0	0	0	0	0	0	0	0	0	0	0	0	0	629130	0	0	0	0	0	0	0	0	0	0	0	462850	0	532450
E9Q784-1	1481900	2710100	2660700	2917700	3498700	3222300	2709000	3080200	3481400	73186	3201600	2179200	3453800	2776100	3221200	2492300	2508900	4092300	2737800	5229500	2436900	3260700	3906600	3236200	3253200	2102900	3596500	2186200	2937800	4069200	1747800	2507300	3126400	3184700	2431400	3679200
E9Q784-2	2595700	2551900	2830700	2874600	2558300	2244600	2272800	2691300	1914500	155790	2258000	1842500	2891000	1489100	2020300	3231700	3111500	2170600	2255600	2774200	2958500	2202100	2085800	1600800	4036700	1361800	3600100	3464900	3401900	3028500	2252300	1714000	3001300	2232600	2856200	1861600
E9Q784-3	238600	397050	0	424220	354020	272010	0	247930	0	0	0	0	608210	577910	315510	199910	1204800	0	0	0	0	0	0	0	1080500	0	0	311900	584030	248990	468050	0	0	0	172700	0
E9Q784-4	0	0	0	0	0	0	0	0	0	0	0	0	0	0	0	0	0	0	0	0	0	0	0	0	0	0	0	0	0	0	0	0	0	0	0	0
E9Q784-5	0	0	0	0	0	0	0	0	0	0	0	3394300	0	0	0	55162000	0	0	0	0	0	57836000	0	0	0	0	0	0	0	0	0	0	0	0	0	0
E9Q784-6	16995500	18724650	14338100	22629150	29859100	27196900	21664900	21579850	15175250	1724935	14479800	1691700	11603600	23185400	23097000	1705100	17570300	26234300	17919895	25503500	21070400	13544910	20729000	32180650	3167000	10758485	26019000	11733250	16213300	22256900	17650050	12784035	19063200	24726550	22504975	30892450
E9Q784-7	0	0	0	0	0	0	0	0	0	0	0	0	0	0	0	0	0	0	0	0	0	0	0	0	0	0	0	0	0	0	0	0	0	0	0	0
E9Q784-8	737980	465950	544040	0	1188700	883570	1679000	1294700	1883000	0	1021200	986220	775540	748790	399120	493790	0	509920	1614700	1464400	868200	876870	1854900	1826900	711100	1757800	956320	559830	690830	865200	333810	709050	1740800	707370	996160	0
E9Q784-9	6813600	8079900	7117200	7288200	9288200	7609500	8630800	9593900	11039000	538510	8017700	11104000	8075300	6874700	6738300	7916000	9579200	7468300	14660000	11644000	7886300	8639700	13600000	9443400	8238700	9295700	9257700	6653700	7953600	11387000	6340200	7510000	9594600	9533100	13662000	7816800
E9Q784-10	15304000	0	0	10399000	0	0	20751000	9778300	0	0	12859000	9988900	8933300	13316000	0	18097000	9161700	0	9812600	11051000	10788000	13512000	12890000	10781000	13358000	0	11819000	0	15911000	15681000	0	15981000	0	10953000	12798000	0
E9Q784-11	1018600	2103000	2059900	2346300	3454200	2801000	1738100	1626800	1794600	58194	1680900	1950000	2633200	0	1358400	0	2758000	0	1336100	2021000	1811300	0	1848200	1365800	2640500	875210	2289600	1503900	2096900	1855600	1661400	0	1525700	1290500	1531500	948760
E9Q784-12	2135967	3690967	3705700	3540067	5604433	2801000	3666600	3395133	3831233	276746	3235700	1950000	5324467	4664700	2731367	3990800	2758000	3213700	1336100	2021000	3537933	0	3957300	1365800	2640500	2472440	5272733	3100000	3317933	1855600	1661400	0	3570100	3100133	3119700	948760
E9Q784-13	7031100	0	0	0	0	0	0	0	0	358270	5825200	0	4980600	0	4666100	0	0	0	8574600	0	0	0	0	0	0	11837000	6173900	0	0	5982300	0	0	0	0	15408000	2952500
E9Q784-14	737980	465950	544040	0	1188700	883570	1679000	1294700	1883000	0	1021200	986220	775540	748790	399120	493790	1134800	509920	0	1464400	868200	876870	1854900	1826900	711100	0	956320	559830	690830	865200	333810	709050	1740800	707370	996160	5256400
E9Q784-15	906290	670860	1150400	484440	892880	1062400	589760	1154500	1118700	0	931580	907440	1617400	1228300	683450	1011300	1211600	778170	1522100	1278500	1299900	718280	1567300	876610	1296900	967700	763510	651750	0	1650400	769500	419880	1075400	826790	1736500	419400
E9Q784-16	1556800	0	0	1860000	2441000	2728300	0	1658600	1474000	0	1135100	1204700	1223300	1687200	0	1553800	0	1487200	1351300	977150	1538400	397970	1198300	936700	1573800	1017200	0	1520900	0	1691900	794500	0	1516400	1970100	1368100	875460
E9Q7F2-1	0	0	0	0	0	0	439840	0	460280	129550	415030	601480	0	529510	0	0	0	0	0	0	0	209280	487220	0	0	247590	0	0	0	542990	0	417330	593820	224340	324830	0
E9Q7F2-2	0	0	0	0	0	0	0	0	0	0	0	0	0	0	0	0	0	0	0	0	0	0	0	0	0	0	0	0	0	0	0	0	0	0	0	443210
F6ZDS4-1	0	0	0	0	0	0	0	0	1311800	0	0	0	0	0	0	0	0	0	0	0	0	0	0	0	0	0	0	0	0	0	0	0	0	0	0	0
F6ZDS4-2	658620	899040	1181000	0	752360	0	822470	636400	0	0	838680	0	1024500	549080	778970	833780	0	684130	0	1334000	731950	453650	756860	1285900	996970	513510	0	832780	0	0	703330	521540	0	1193100	1411050	0
F6ZDS4-3	0	0	0	0	0	0	0	829180	0	0	0	0	0	0	0	0	0	0	0	0	0	0	1308000	0	0	0	0	0	0	0	0	0	0	0	0	0
F6ZDS4-4	0	0	0	0	0	0	0	0	0	0	0	0	0	297050	0	0	0	0	0	0	0	0	869210	664080	644510	0	0	775050	0	0	0	0	0	428360	593300	0
F6ZDS4-5	631790	433350	560210	189830	1156200	949180	758130	1078700	1698400	0	496350	609690	0	570180	384670	1433900	612630	807660	359750	498740	1132000	1298600	1009500	1040700	504210	1287400	545270	750280	345920	684040	706380	1260600	0	907380	1003100	193640
F6ZDS4-6	0	482050	0	531000	433990	614700	593440	882860	828490	0	600510	374920	720010	370840	0	0	0	346200	1134500	0	714530	357010	0	724670	0	426350	744810	457270	856400	0	0	223440	943890	418140	0	684160
F6ZDS4-7	1093400	883680	710190	853850	813420	1027000	483330	1409300	859250	0	581640	963590	735250	741970	777120	1319300	905700	644230	952020	1447700	1023600	581430	1031700	1063600	0	560980	799490	724910	1087600	1574400	644750	335140	1205500	726940	800310	827550
F6ZDS4-8	0	0	0	0	0	0	0	0	0	0	0	0	0	0	0	0	0	0	0	0	0	0	0	0	0	0	0	0	0	0	0	0	0	0	0	0
F6ZDS4-9	181790	0	0	0	0	0	99550	661050	352540	0	0	940790	0	306950	0	0	0	329340	779020	1355700	0	1147000	0	979040	0	0	0	0	0	542940	0	645410	0	0	0	0
F6ZDS4-10	8546500	12548000	9473300	14689000	13569000	17631000	14318000	15433000	13534000	899070	11894000	13479000	11158000	12510000	8821300	14045000	13856000	14806000	18971000	24416000	14246000	13831000	17933000	21987000	11835000	7481200	9963900	15384000	11998000	15457000	9589500	15812000	13875000	13818000	13248000	20305000
F6ZDS4-11	0	0	0	0	0	0	0	0	0	0	0	0	0	0	0	0	0	0	0	0	0	0	0	0	0	0	0	0	0	0	0	0	0	0	0	0
F6ZDS4-12	0	0	0	134640	0	0	478000	0	363180	0	365460	1856800	0	282390	0	0	0	738650	1411500	3356300	390300	1819400	464940	1835200	0	1340100	231310	381180	0	554530	0	1865200	336680	0	400290	2534200
F7BJB9-1	0	0	0	0	0	0	0	0	0	0	0	0	0	0	0	0	0	0	0	0	0	0	849650	0	0	0	0	0	0	0	0	0	0	0	0	0
F7BJB9-2	0	0	0	0	0	0	0	0	0	0	0	0	0	0	0	0	0	0	0	0	0	0	0	0	0	0	0	0	0	0	0	0	0	0	0	0
F7BJB9-3	0	0	0	0	0	2282300	0	0	0	0	0	0	0	0	0	0	0	0	0	0	0	0	0	0	0	0	0	0	0	0	0	0	0	0	0	0
F7BJB9-4	558710	719460	605930	955150	0	0	0	655160	700070	0	747630	0	1294000	610110	929080	1603100	1054600	738960	0	856960	0	0	0	380550	782220	646770	1819600	535150	1243000	835680	1515500	352810	0	0	482290	0
F7BJB9-5	996080	0	1408400	1183700	1104700	0	636710	2406100	2693700	0	755830	0	1153700	1229700	1041700	1270300	1650900	659130	0	331130	822890	0	799460	420590	4066300	0	1016000	2509100	2303900	0	1430000	361880	663500	460110	732670	352670
F7BJB9-6	0	0	0	0	0	0	0	616390	0	0	0	0	0	792430	0	0	0	0	0	199000	0	0	904300	1020600	0	0	0	338510	0	0	722740	0	0	607240	1056700	0
F8VPU2-1	415570	609130	1094600	481210	700870	444440	441620	302640	396690	0	0	424470	652440	438910	454330	0	1106500	444600	0	163470	254220	413120	274890	0	599930	314860	422320	251140	336510	0	771490	277300	0	0	0	0
F8VPU2-2	1188300	2423500	3456900	2678600	2561900	1744600	2065500	1502400	1799400	0	1375400	1218400	2090400	2350000	2147500	1365600	3309900	1740900	1106600	1758100	1043500	1516000	1422000	2142400	1675200	970740	1459300	1074900	1427800	1118800	2869300	1194800	809810	777880	875380	1357300
F8VPU2-3	0	0	0	0	0	0	0	0	0	0	0	0	0	0	0	0	0	0	0	0	0	0	0	0	0	0	0	0	0	0	0	0	0	0	0	0
F8VPU2-4	2226500	1831900	2029900	1636400	3130800	1807700	3866400	3657800	5231500	207250	3569700	3133500	1484100	2837000	3138500	2895600	1444400	3854100	5798800	8362400	5125600	5803300	898650	8140500	866750	5059200	1722700	1817200	972990	2713000	1893000	4736800	5201500	5581500	7237500	9044900
F8VPU2-5	418890	521100	590450	370840	697340	820170	596850	862820	725530	0	583810	603240	438860	494600	648900	609970	531690	446290	532280	467710	817180	583470	898650	777000	0	489850	554880	391220	514280	632230	404570	0	824990	749310	694840	729730
F8VPU2-6	204220	0	0	0	0	0	1071000	1556300	1477300	73506	1251600	1666700	0	312370	0	409620	0	764560	2282200	2366200	1338700	1420900	2309400	1473200	0	1246300	0	316810	0	537820	0	1253300	1719600	1879300	2706300	2952600
F8VPU2-7	0	0	0	0	1026800	0	0	0	0	0	0	1244100	0	876290	0	0	0	635020	0	0	678370	0	0	0	0	0	0	0	0	0	0	0	0	0	1259700	0
F8VPU2-8	0	0	0	947260	0	0	0	0	0	0	0	536500	0	0	0	600160	0	0	766800	0	428120	0	0	430940	0	724280	0	0	0	0	0	0	600690	0	0	0
F8VPU2-9	3443700	5819400	5420900	7588500	7961600	4350000	3897700	4063200	4721100	379030	3589700	4221700	6598300	3895800	5771600	4748100	7241500	3587200	3501000	3562400	3531400	2277000	4250800	3391100	5441900	2089900	6406500	2872000	4390100	3776300	4714500	1824800	4361700	3215000	5577000	3815600
F8VPU2-10	536150	926250	0	747830	1026800	0	696510	1243100	0	0	1138500	1244100	0	876290	834180	0	988780	0	1420400	0	678370	722050	0	1152900	726970	822820	663120	710680	702250	733040	0	0	0	0	1259700	557730
G3X9J0-1	414970	526120	998350	0	0	263580	288060	706320	648250	0	359850	352200	306960	585380	429450	0	375720	0	0	0	0	0	0	0	0	0	486440	652910	288570	446950	0	0	0	0	0	0
G3X9J0-2	0	0	0	0	0	0	0	0	0	0	0	0	0	0	0	0	0	0	0	0	0	0	0	0	0	0	0	0	0	0	0	0	0	0	0	0
G3X9J0-3	0	0	0	0	0	0	0	0	0	0	0	0	0	0	0	0	0	0	0	0	0	0	3465100	0	0	0	0	0	1947500	0	0	0	0	0	2357500	0
G3X9J0-4	2772300	2208100	2772400	3382500	3506800	4198400	4610700	0	3683200	370060	2867200	2424600	0	3000300	4050100	3677200	3790200	0	2801500	2715100	2308100	3401300	0	2976400	0	2646000	0	2092000	0	2812900	2342500	1759200	0	1990200	0	2244700
G3X9J0-5	383770	769100	653840	449160	941350	1313300	658700	512630	0	0	691250	461940	690740	656070	437210	759490	1225400	542200	519460	521220	540690	498660	0	633270	496580	335570	436770	472520	621480	524150	672430	447000	617700	429790	403570	297790
G3X9J0-6	819850	1826000	1819000	1396200	2409300	1670700	1315700	1344800	1365400	135530	995020	1172600	1785500	1480500	1592200	1872200	2178400	1680600	1330200	1367000	1094600	1013900	1402900	851690	1710800	758380	1202000	879560	1567700	887600	1435500	768530	940310	560670	707700	1051900
G3X9J0-7	0	0	0	0	0	0	0	0	0	0	0	0	0	0	0	0	0	0	0	0	0	0	0	0	0	0	0	0	0	0	0	0	0	0	0	0
G3X9J0-8	0	0	0	0	0	0	0	0	0	0	0	0	0	0	0	0	0	0	0	0	0	0	0	0	0	0	0	0	0	0	0	0	0	0	0	0
G3X9J0-9	1982600	2766500	3171600	2565600	4261300	3294000	3152400	2768600	3371600	224820	2915700	2798300	3161000	2843500	2964500	3828200	3522000	2980000	3308600	4440200	1542900	2095900	2760400	3292400	3091900	2235300	2543900	1905900	2018600	2577100	2939600	933660	2400000	1450300	2408000	1492600
G3X9K3-1	0	0	0	0	0	0	0	0	0	0	0	0	0	0	0	0	0	0	0	0	0	0	0	0	0	0	935690	0	0	0	0	0	0	0	0	0
G3X9K3-2	511840	662790	597340	597210	774290	0	551490	0	707610	65913	0	369330	617310	644320	444830	583300	893050	734470	748210	0	0	0	0	345830	712710	291470	0	730720	0	842130	192840	314880	0	347080	547560	0
G3X9K3-3	975030	0	920570	956640	0	1393000	484520	909410	0	0	0	476920	1466700	556400	1123300	0	1341400	563970	391400	0	0	0	0	0	1970200	0	2283100	1129800	1614100	494550	1177100	0	0	0	384930	0
G3XA57-1	0	0	0	0	0	0	0	692050	0	0	0	602820	0	0	0	0	0	0	492930	0	487150	345640	0	605490	0	0	0	0	0	256800	0	0	542570	596230	0	742450
G5E829-1	0	0	0	0	0	0	0	0	0	0	0	729880	0	0	0	0	0	0	0	0	0	0	0	0	0	0	0	0	0	0	0	0	0	0	0	498170
G5E829-2	3478000	1909800	924730	1109000	4270100	974070	2932300	5666500	5479300	0	3307800	4455900	936730	1669400	2889200	2445700	1004000	1792700	932850	1030700	1269100	778950	1985800	1083600	1216800	1419600	1925200	3096500	1238900	2854800	2351900	768070	1072100	942810	1903500	2351200
G5E829-3	0	0	0	0	0	0	909880	647120	1643200	0	1191100	279810	0	0	144950	372370	0	0	0	253480	0	0	0	0	0	224690	0	445950	0	919250	0	0	216790	273030	522320	609200
G5E829-4	0	0	1406700	0	1908900	1107900	832640	2546500	2365900	0	0	0	1011500	0	1760200	1335000	860780	0	0	0	0	0	1244500	513710	0	0	1067100	957950	1100100	2036300	1585700	0	911970	0	1094600	1124600
G5E829-5	0	0	1406700	0	1908900	1107900	832640	2546500	2365900	0	0	0	1011500	1407800	1760200	1335000	860780	0	0	0	0	0	1244500	513710	0	0	1067100	957950	1100100	2036300	1585700	0	911970	0	1094600	1124600
G5E829-6	0	0	1406700	0	1908900	1107900	832640	2546500	2365900	0	0	0	1919800	1407800	1760200	1335000	860780	0	0	0	0	393950	1244500	513710	2053600	0	1067100	957950	1100100	5073600	1585700	0	911970	0	1094600	1124600
G5E829-7	931730	1625800	1670600	544570	2850700	559860	905580	1465800	1910100	0	666500	1144300	891620	1171900	1364800	875590	1240700	0	0	159980	382360	323950	593060	354790	2564800	436360	789960	1344900	1012100	1020000	1508000	178100	0	269390	905070	221360
G5E870-1	1765200	1603100	1999600	1901500	2208200	1319100	1143300	1398400	1319700	69919	964900	1333400	2705600	1330500	1565700	1716400	3210600	1243500	1454700	935810	1470600	826870	1275100	962260	2197800	1192200	2217300	1823100	1903800	2315500	1274900	787300	1337500	900100	1662200	952420
O08539-1	6670400	10154600	17136000	5491700	15369000	10786800	9329350	5076250	10966500	520320	7264150	8883450	16920500	9172850	8503750	6056050	21216000	9599550	13525500	7662350	9011900	3675450	7762700	4360900	13757000	7221400	13680300	7228400	14440500	9874450	10328950	1699700	12639250	5672700	10639450	3859050
O08539-2	1891400	4332200	5515900	2790000	6891700	4183100	3186000	1772100	4623100	132040	3028600	2869200	5343500	3861600	3949100	4691300	6763500	2719600	2764400	1783800	1308300	1585500	2186900	1090000	3194700	1544300	3086800	1924400	2886300	2500800	3350300	817240	1037200	994680	1199000	521340
O08539-3	0	0	0	0	0	0	0	0	0	0	0	2786900	0	0	3356500	0	0	0	0	0	0	0	3478100	0	0	0	0	0	0	0	0	0	0	0	0	0
O08539-4	1898800	1801000	3292900	2943400	6577700	2319100	7131200	6549500	6654800	0	4815500	5707700	1925400	4717400	2876100	5393000	4505100	4284700	3925600	3023300	3135300	3157000	4036700	4284300	1931000	2602200	716940	2213300	812580	6478400	3243900	2030000	3142700	2902100	3166500	1930800
O08539-5	8163600	12817000	14961000	5524000	17757000	10138000	10368000	11021000	9276400	0	5990200	7288800	10729000	11131000	8829300	14096000	17803000	8151300	5656700	3909900	9023200	7134900	9697700	8871000	9546000	6094900	4477900	8321200	6747200	4988800	12357000	4460300	5076500	5572500	8027100	2501100
O08547-1	1985300	895850	707750	490040	743220	708210	3667100	6812700	3139600	0	2339500	3506100	485830	1148800	420480	397400	666910	1058900	1294300	1105900	1579300	818100	2008200	2087400	4510700	650600	3080500	1096200	1445000	1781400	679150	695830	1076300	1153900	1309400	844870
O08550-1	0	0	0	0	0	0	0	0	0	0	0	0	0	0	0	0	0	0	0	0	0	0	0	0	0	561710	0	0	0	0	0	0	0	0	0	0
O08550-2	580960	0	949710	0	823660	0	697150	1090900	1490200	0	798130	0	475420	681620	445810	996450	0	529540	777290	657420	0	0	853320	878920	629840	0	0	642930	0	680230	458540	403430	903710	646010	765650	711080
O08550-3	1420100	1016100	1201400	971700	2051000	1843300	1363100	1501900	1860200	0	871420	1379200	1026800	1038500	665300	1325100	1737100	723010	1061800	1158500	1762900	1921300	1620300	1396800	1042800	1506800	1063000	1393400	1235800	829260	1086900	965800	728870	1005900	1200000	622200
O08550-4	1303300	1432500	1114300	1398500	760600	1681300	916890	1442500	990770	0	968790	1498500	1096200	1085500	908560	1394400	1658200	0	1615900	1136100	1295300	1105900	1307200	1307600	1329400	736550	1594700	1269600	1319400	1605800	894710	0	1505000	0	1530400	775030
O08550-5	0	569480	0	0	556140	0	622870	0	0	0	0	0	0	0	0	0	0	0	745170	0	0	0	0	0	0	0	0	0	0	0	369200	0	518170	469710	427070	0
O08553-1	1476300	1099800	971830	1080300	2153200	1394300	2067400	1589500	2391900	0	1553400	0	996650	0	1558300	2633900	1113700	1568600	1855800	2453200	2781600	2316300	2132800	2339900	897740	2320700	1132400	0	751270	1782000	0	2116400	0	1557500	0	1324600
O08553-2	607660	0	349610	0	278400	0	918130	0	2182800	0	991240	553830	0	0	0	0	0	0	0	0	0	0	180000	0	261810	0	339380	420610	253520	689740	225740	130640	352720	0	0	0
O08553-3	814770	0	0	270810	362180	455000	1456500	0	2158500	169030	0	2676733	0	992610	563100	1316290	0	812320	1953800	1749500	1252300	925060	0	1434000	258770	2186500	348720	1109183	0	0	843790	1533653	1370800	1240300	1871200	731260
O08553-4	0	0	0	0	0	0	0	0	0	0	0	0	0	0	0	0	0	0	0	0	0	0	0	0	0	0	0	0	0	0	0	0	0	0	0	0
O08582-1	444950	1674100	1624600	959780	1187600	3091100	0	0	0	0	611200	350920	1011800	925070	990490	1143200	1372800	0	0	0	587370	0	0	0	745460	0	707530	574070	0	905250	1494900	0	0	0	0	0
O08582-2	0	738840	1294900	373730	982150	1213100	415260	682270	0	0	0	763920	695960	697590	0	0	942560	0	0	0	715220	0	0	0	543370	0	0	361030	969070	0	675310	0	0	0	547400	0
O08582-3	1868985	3092255	5312400	5589900	5495800	6249000	2852500	5390800	6033700	0	2043550	3349785	829165	4586100	5483900	2963670	6213695	1200170	478540	2504900	5434400	2664700	2370600	2899700	3140360	1871300	5473200	4246000	3620600	5280600	2844270	0	7054100	3727800	5429700	3492900
O08582-4	3449900	6027700	10281000	873950	5688400	6518100	1936905	3046835	6033700	0	3857400	6291000	8377400	4934400	4591400	4432200	11874000	2804600	5232800	2840600	5434400	2461700	4667900	3533600	5954400	2594300	5473200	4141800	6763300	5280600	5435700	632690	4688500	3727800	5429700	3492900
O08582-5	4204200	216110	10750000	6645000	0	5812900	0	5921200	6618100	0	967720	6771200	2039500	5258900	5601700	4432200	11394000	2804600	1628500	610850	5743700	712220	5267000	0	1200900	0	1050500	4754200	8297200	5525800	1331000	935620	6835600	4778400	6712300	1308900
O08586-1	677080	653690	474660	766360	821240	960330	571680	709310	670190	0	597380	764620	759910	694860	647020	650440	0	804160	1125000	960260	1282500	627530	525420	1042600	792270	654990	860990	494920	698380	1204900	514160	298020	2226200	929110	1470000	796430
O08648-1	508790	1115885	936375	576817	633113	692920	253210	544150	604390	0	600130	422563	658240	675777	585697	534760	922230	258973	631140	424680	657297	332240	765125	314250	695737	443260	699707	462243	814610	792560	475387	0	638247	283123	592947	227570
O08664-1	510500	1260200	0	0	289250	297870	517460	0	0	60291	202740	0	0	726960	557550	366520	591290	585250	1054900	407380	1320000	483260	1238400	1100800	0	314480	0	430660	0	410490	931920	0	1130800	0	416420	0
O08664-2	499880	1182100	1011220	0	0	853190	714740	867050	534440	0	0	0	0	852965	516310	0	0	858980	1303000	715420	1224400	0	1277600	505720	0	457630	847560	630760	0	831740	1156200	0	1417100	652310	969935	1828900
O08664-3	546470	0	0	0	0	0	0	0	0	0	0	0	0	0	0	0	0	0	0	0	0	0	0	0	0	0	0	0	0	0	0	0	0	0	0	0
O08664-4	499880	972910	928740	0	0	853190	714740	867050	534440	0	867490	0	0	772200	516310	0	0	0	810090	0	1685300	1363800	776730	0	0	457630	847560	1291000	0	1432000	672730	0	1872600	652310	1096500	1828900
O08715-1	3099200	2454500	0	5880000	3806800	2948600	2996500	4169400	3594000	0	3271800	3260300	0	5644900	3121100	5289800	2993500	5241500	3613900	5030100	3499400	5112000	4966400	4941500	2233900	3371400	1970200	0	1731200	2780100	2922300	3309200	0	4009600	3506300	6335500
O08715-2	228440	0	0	601640	449870	0	0	0	623040	0	509100	0	0	476200	0	0	0	454090	0	0	0	530920	580230	496500	0	273950	0	155340	0	297790	0	385850	0	370820	0	1369500
O08715-3	0	642340	588890	1216200	0	0	617980	1213000	947270	0	1259700	0	770830	0	963350	0	959200	0	902230	0	0	0	0	0	1120000	530400	1135500	574320	1115500	0	619320	557280	0	0	1049100	1377500
O08736-1	0	0	0	0	0	0	0	0	0	0	0	0	2820500	0	0	2261400	4015600	0	0	0	0	680210	952040	0	0	0	0	0	0	0	0	0	0	0	0	0
O08736-2	0	5313500	0	0	0	0	0	0	2260100	145470	0	0	0	0	0	0	0	2358900	759110	453320	0	0	0	564120	0	653800	0	0	2183800	0	2463800	0	0	0	1185400	0
O08736-3	0	0	0	0	0	0	0	0	0	0	0	0	0	0	0	1648900	0	0	0	0	0	0	0	0	0	0	0	0	1352500	0	0	0	0	0	0	0
O08750-1	0	0	0	0	0	0	0	0	0	0	0	0	0	0	0	0	0	0	0	0	0	0	0	0	0	0	0	0	0	0	0	0	0	0	731390	0
O08750-2	605320	0	620740	0	926950	541170	727200	780020	506450	0	0	0	455800	425910	515490	708620	542550	0	812560	651680	889960	710230	1438100	858230	824930	567610	706450	0	428290	518750	450630	528060	742770	0	588860	359770
O08759-1	2286600	4803700	2897550	2594200	3346200	0	0	0	1681400	191410	2045300	2193900	2986000	3371100	1999800	1195600	0	1851400	2394500	2522300	2168300	1638700	2491600	2729500	1450600	314850	1383000	2319800	0	1543100	1203100	730300	1956200	2194700	2451400	1223800
O08759-2	681480	1177900	1198600	581710	1727500	1199900	1295400	806880	1059600	0	780220	854580	724440	1126800	0	859980	1205600	801040	660020	523940	991910	621530	0	686860	869900	874950	669060	831950	1120900	998680	837310	615940	994810	672480	1199200	437320
O08784-1	0	0	0	0	0	0	0	0	0	0	0	0	0	0	0	152760000	0	0	0	0	0	0	0	0	0	0	0	0	0	0	0	0	0	0	0	0
O08784-2	0	0	0	0	0	0	0	0	0	0	0	0	0	0	0	0	0	0	0	0	0	0	0	0	0	0	0	0	0	0	3660500	0	0	0	0	0
O08784-3	2986700	4021400	5236500	4442000	6277800	7631600	7476500	5915900	7019100	75187	4076900	3950600	4360800	4288900	4945400	6096700	6526000	3540300	4978900	4539800	7822600	6078900	7438100	4010500	4262700	6050000	4272300	3265300	4006700	3882900	0	5051300	4913800	5260300	4810200	3190900
O08784-4	832050	5343800	5539900	3741000	7819500	4207400	6716700	1027800	3188500	171450	3962600	759640	5088900	4005900	5742000	3951900	4132300	5132200	6189300	10569000	3815200	4875100	7029000	5796600	1864600	8580400	1659900	1962900	972580	1267100	2449400	10407000	1726800	6117500	3707800	3515000
O08784-5	3473400	2549800	2522400	3312900	2656400	5629900	5820400	6960900	7349700	481690	7592600	7901700	1319200	3220300	1430300	5231500	1642500	8437400	0	15153000	10527000	15197000	12819000	16007000	293120	0	0	2772000	0	5190600	1255300	23017000	0	19808000	12507000	15700000
O08784-6	0	0	0	0	0	0	0	0	404950	0	284030	6959900	863390	0	0	0	0	0	1660100	20915000	0	12775000	1026300	0	0	1308900	0	0	0	0	0	0	850210	892070	754690	698340
O08784-7	0	0	0	0	0	0	0	0	9781500	0	284030	487770	0	0	8234800	15483000	0	6173200	18993000	1800200	18108000	605640	16986000	690690	0	20650000	6391600	5786400	0	0	0	2694700	15815000	12137000	15031000	13641000
O08784-8	2506100	4061800	2692100	3225000	3592200	4557400	0	3417000	3366000	126870	0	0	2704500	3367900	2128700	5330300	4340500	3344600	4187000	5021300	3286300	0	3399700	0	0	0	2336600	3161400	3007600	0	2081700	0	0	3506600	4251200	0
O08784-9	2506100	4061800	3131200	3225000	3592200	4557400	3959600	3890000	3366000	126870	2205300	3227700	2704500	3843800	2128700	5330300	4340500	3344600	4187000	5379900	3286300	4128900	4044500	4130600	3377700	3480400	2336600	3161400	3007600	3398300	2294100	4624700	4855400	1511000	4855900	2932500
O08784-10	0	436600	798890	0	0	0	0	472980	230910	0	0	0	0	875370	0	0	0	0	0	358530	160640	413570	1030000	945860	0	169060	0	0	0	0	418330	373020	276700	2238200	1151700	0
O08784-11	0	282940	573910	242140	580720	253500	644900	504230	768750	0	332710	211320	0	433190	235690	357780	0	272200	517090	448810	811970	0	1170800	841250	0	422460	0	0	0	412100	330350	713350	558310	642170	946410	534790
O08784-12	0	0	0	0	0	0	2108000	1447100	0	79318	1704000	1829100	0	0	0	0	2218600	1865200	3409600	4786800	0	4135500	4391100	3984000	0	0	938050	0	1119100	1674300	2021300	2719700	3368600	3992600	4117100	3254400
O08784-13	665610	389090	390420	511840	1076900	801470	429720	1254800	1728800	0	725600	1583600	360470	982260	657310	1745000	332740	537830	1190600	5694100	2189500	2365700	3249400	1952200	590270	3010700	999210	550850	406230	887410	0	0	2794400	2645800	2371600	2992900
O08784-14	0	0	0	0	0	1448700	0	0	0	0	0	0	1014100	0	0	0	0	0	0	0	0	0	0	0	0	0	0	0	0	0	0	0	0	0	0	0
O08784-15	0	0	0	0	0	0	1687200	0	2399500	0	1779100	0	0	0	0	0	989370	0	3156700	3526100	3044200	2246300	0	1728000	313020	1991900	491610	0	289960	1266500	0	2034200	1955400	0	1132700	3200000
O08796-1	275280	334460	235270	0	0	0	828700	645370	705330	0	500220	514710	0	909550	0	589580	0	958740	0	0	1077400	294410	0	0	0	0	0	254180	0	0	566880	0	906470	0	0	0
O08796-2	289220	0	0	363870	0	355950	0	0	0	0	0	0	647780	0	779860	414930	619250	0	387430	0	681650	0	0	0	392040	0	0	285640	0	616860	0	0	1035700	371510	0	0
O08796-3	2670900	4841500	2162300	6517300	3424500	2771200	4583200	3098300	4267900	550640	2074400	0	698680	3502300	685040	3860400	3336700	771560	343820	2371900	3007700	0	1735600	2080400	526500	1206900	637870	3896500	332620	2308900	4516300	1890600	1000400	1004500	0	2070600
O08810-1	0	0	0	0	0	0	0	0	0	0	0	0	0	0	0	0	0	0	0	0	0	0	0	0	0	0	0	0	0	0	0	0	0	0	0	0
O08810-2	0	0	0	0	0	0	0	0	0	0	0	0	0	0	0	0	0	0	0	0	0	0	0	416720	0	0	0	0	0	0	0	0	0	0	0	0
O08856-1	0	0	0	0	0	0	0	0	0	0	0	0	0	0	0	0	0	0	0	0	0	0	0	0	0	0	0	0	0	0	0	1624800	0	0	0	0
O08856-2	0	0	0	0	0	0	0	0	0	0	0	0	0	0	0	0	0	0	3605800	0	0	1736200	0	0	0	1648800	0	0	0	0	0	0	0	0	0	0
O08856-3	779040	1263000	716670	1220700	990250	1192200	542930	1095200	751210	42388	519800	788200	1348900	632970	1204700	613170	2098700	0	757910	0	814620	628300	0	710850	1661400	308240	1696300	1067000	1578100	566040	788550	423460	944190	372420	559160	325320
O08919-1	0	628180	0	0	0	0	0	0	0	0	0	0	0	0	0	0	0	0	756230	0	0	0	0	0	0	0	0	0	0	0	0	0	0	0	0	0
O08919-2	1155300	0	0	593130	787460	0	1188600	1884200	736350	0	1442100	0	0	1281400	752590	676660	0	881560	809290	741680	1289100	522650	1199100	987200	1010700	748000	0	1258100	4982000	0	901720	647740	0	1114000	0	604870
O09000-1	1945500	2019500	2860500	1245700	2019800	1698200	2781200	2355700	4971600	0	4653300	1419700	2148700	1465000	2321000	1575600	3155200	1379800	1337500	469380	1429000	551420	1545600	400620	3118000	724790	2327300	1744100	1889500	2701600	1725600	485610	1423000	1028700	1248800	994480
O09000-2	883690	0	612380	750140	967030	727960	0	1059900	645720	47683	432250	633180	1027600	0	0	964800	1035100	0	0	640890	474220	369130	0	193220	586700	209950	931250	444940	1003100	990770	0	0	756210	0	0	414220
O09000-3	0	0	0	0	0	1246700	0	0	0	0	0	0	0	0	0	0	1018500	0	0	0	0	0	0	0	0	0	491720	0	0	0	0	0	0	0	0	0
O09044-1	890880	2340100	2901200	2312700	3325700	2216600	963940	1510800	2284000	78827	1449500	1034200	1794700	2539900	2096900	1935900	4116600	1238900	482110	408140	0	539590	704560	325850	1699900	258460	1451600	1088300	1022800	981610	2204700	269730	450060	351980	413550	493770
O09106-1	61921000	35594000	52608000	54778000	43245000	40349000	42946000	74624000	59198000	0	50071000	76908000	68693000	47107000	38657000	98675000	67278000	19549000	83273000	80127000	101120000	65834000	103850000	65534000	54080000	30243000	56039000	45490000	72960000	119110000	91325000	10486000	123440000	79264000	70529000	61393000
O09130-1	0	0	0	0	0	618420	0	0	0	0	0	0	0	0	0	0	986370	0	543480	0	0	0	0	0	876570	0	908790	414880	0	0	0	0	510870	0	0	0
O09174-1	0	393350	509060	545140	382100	507370	0	308330	0	0	0	0	550040	310340	598650	0	662090	447840	0	0	0	0	0	0	0	0	273560	280920	441990	175230	245840	0	0	0	0	0
O35066-1	0	0	0	0	0	0	0	19887	0	0	0	75239000	0	0	0	0	37464	0	0	0	0	173250000	0	0	0	481340	0	0	0	0	0	245490000	0	0	0	0
O35071-1	1209300	1538200	1595300	1150600	1635800	1785400	1620500	1761300	2769300	228900	1767900	1490500	1634600	1063800	1286300	903900	2375700	461900	1394500	842860	1450800	429160	1476900	625430	2031400	941200	2532700	1234600	1836800	2413500	709060	0	1763100	1047600	1512200	278010
O35126-1	3037400	3371800	6054000	3467500	3993200	4859200	8417600	0	6085000	0	4986200	4389100	8996700	3585300	2884900	0	6355300	3638800	4688900	4000300	5858100	4454800	5716700	3492600	7598500	3847300	6537500	4682000	3569900	4570600	2373900	6042800	7926600	0	6381600	4079900
O35126-2	0	0	0	0	0	0	0	0	0	0	0	0	0	0	0	0	0	0	0	0	0	0	0	0	0	0	0	0	0	0	0	0	0	0	0	0
O35126-3	563790	573780	477690	390450	508930	578850	373490	550670	0	0	548310	0	747490	398250	524940	222520	681760	273830	222950	0	677120	374650	225830	170470	664390	255330	785940	0	536710	518870	0	245180	0	0	351210	0
O35126-4	0	0	0	0	0	0	0	0	275970	0	391300	0	0	0	0	0	0	0	843570	545930	340640	240160	515920	149030	0	0	0	0	0	0	0	0	0	227190	534150	165560
O35126-5	1463100	1931300	1843200	1675200	1957000	1658300	1305600	2508000	1881100	0	1725400	0	1876600	1274600	1678500	1270600	2485100	1335900	2779700	2971000	3097400	1714200	2010500	1439300	0	1182700	0	1401400	0	2156800	0	943160	2476800	1536600	2879900	1697300
O35126-6	410630	0	539510	0	0	0	0	0	1435550	0	559310	615810	1319900	0	1032300	0	955240	0	0	687420	490520	544715	940610	526060	892980	0	726890	873890	1256635	962360	869930	454390	481550	632035	1251700	0
O35130-1	673655	333780	237240	0	388690	807905	772255	1052110	1492050	0	0	888375	284320	698950	533630	786780	0	195240	621090	1713400	616360	1626550	605785	994970	809720	576490	0	810120	0	411030	353610	613545	530930	722805	0	578315
O35144-1	0	756650	826440	1241000	721000	0	1063700	1208200	0	0	1434200	0	0	987710	0	924020	1276500	1025700	0	0	1088100	1299000	1275500	1454500	0	0	1232600	1117700	834680	0	476410	1298900	0	1488900	0	0
O35188-1	0	0	0	0	0	0	0	0	0	0	0	0	0	0	0	0	0	0	394500	0	689020	216300	471120	249110	0	248430	0	0	0	0	0	366830	1280800	372690	918650	1343500
O35216-1	0	9807400	0	8152400	0	82091	0	0	0	0	0	0	499150	0	0	593610	0	0	0	13539000	0	0	0	1654300	0	0	0	0	0	0	4570900	0	0	10628000	0	0
O35218-1	0	0	0	0	0	0	0	0	0	0	0	0	0	0	0	0	0	0	0	0	0	0	0	0	0	0	0	0	0	0	0	0	0	0	0	0
O35226-1	184490	1523115	2315150	648560	533940	698335	0	0	0	0	0	0	1013340	2085500	1625700	0	598350	474610	952680	694800	1008805	0	970825	681070	0	716440	1122625	602635	392730	914120	3509500	0	915820	913125	1126435	554800
O35226-2	1014800	1286700	0	0	1750600	1430300	0	1608800	1669600	0	1482500	0	1963300	930200	2047000	1624600	2214800	1260100	1249100	1070000	0	792000	1313000	702150	1472700	1313500	0	0	1504900	1153500	1980500	965460	0	0	1055800	891800
O35245-1	0	0	0	0	0	0	0	0	0	0	0	0	0	0	0	0	0	0	0	0	0	0	0	0	0	0	0	0	0	0	0	0	0	0	0	0
O35280-1	0	0	0	0	0	0	0	0	0	0	0	251860	0	0	0	0	0	0	364170	696580	0	0	0	0	338430	0	0	0	0	0	0	0	784330	0	1271000	0
O35295-1	1376755	2443900	3277000	363320	1229800	6381900	4312600	5429300	5837950	0	2994150	2063000	3228000	3343100	753830	2015100	12675000	2985125	3983400	1456900	2112470	978840	3619000	1665000	4274800	4453900	3808400	1349400	1811400	3287600	1534280	1261300	1078200	1912800	4083700	1312700
O35295-2	0	0	0	0	0	0	0	0	0	0	0	0	0	0	0	0	0	0	0	0	0	0	0	0	0	0	0	0	0	0	0	0	0	0	0	0
O35326-1	3460000	5335800	3464000	0	3115000	6638200	0	3290600	0	0	1749600	4709100	3527500	0	4071500	1123700	5342300	6179900	2674900	4188800	3726700	0	5398400	0	3153500	3195400	2677300	2313800	4659700	3883700	1890500	2791400	6283800	0	3772800	0
O35343-1	1227500	0	0	0	0	0	1041100	0	0	0	1397200	1514300	0	0	0	0	0	0	1949200	1474300	1010100	0	0	1690300	0	1652200	365900	0	0	0	0	0	1342300	3576900	1483100	0
O35344-1	0	0	0	0	0	0	0	0	0	0	0	0	2377900	0	0	0	0	0	0	0	0	0	0	0	0	0	0	0	0	0	0	0	0	0	0	0
O35344-2	9345400	8887500	11626000	9558600	11845000	14980000	5526300	11228000	11970000	0	9193200	12878000	9314200	7687200	7486700	14190000	11106000	8413900	13342000	16059000	10648000	10356000	10226000	9249900	9334900	11262000	10172000	9721800	8908200	13315000	8338500	2756500	11798000	8929800	10068000	7463500
O35379-1	0	702570	420080	0	514620	660600	670870	738010	1064700	0	1047600	480740	1113500	883230	967080	775960	0	854320	0	0	431770	256450	669880	284870	739700	740850	665740	417500	590910	532860	1256000	291920	0	301220	0	666780
O35379-2	486000	0	568000	0	935510	0	0	0	0	0	0	0	0	469330	694880	0	0	0	0	0	0	0	805310	0	0	0	0	771920	0	0	477870	0	0	0	0	0
O35382-1	0	0	0	0	0	0	1267300	545950	1567000	82634	1268300	507740	0	0	0	391200	0	369540	728990	784840	0	377120	0	653800	0	342800	0	0	0	703240	0	288190	1133300	281320	367030	377290
O35492-1	427190	859950	1064100	0	1476400	610660	559820	0	784490	0	0	0	1065700	0	883800	673810	715080	0	0	0	406140	0	727630	661200	941460	0	642980	421950	791110	468810	641330	0	0	323350	355210	0
O35492-2	522540	1066200	1296300	1115300	1499800	1107000	1010100	771960	788210	0	780130	650250	1488700	950300	0	1075500	1490400	1197600	551240	843310	847280	618500	890840	1073700	1131100	436510	1072700	760370	758570	779810	1196600	562930	730330	909660	769110	0
O35493-1	342820	505290	1049200	434660	873330	715210	0	569600	0	0	469550	550710	637090	411170	544610	533720	1169400	463030	1028500	743800	617290	352020	714220	458260	673060	675030	1241200	748770	626490	698610	765750	0	895290	365740	1041900	346130
O35495-1	0	0	0	0	171960	0	0	0	36158	0	0	0	39909	230090	0	0	0	0	0	0	0	0	365040	104660	594950	0	459700	0	1039800	0	0	0	0	0	0	0
O35495-2	2683600	3476900	2708200	2149700	1809300	2850000	2643900	2890700	4884400	109450	2210000	3350700	2573000	2993200	2353400	0	2885500	1590400	5434200	3495300	2547700	3557800	4819500	5711900	5846100	2137900	3069700	5686300	4314400	2728400	2764100	1559100	5583500	2389000	5215500	2359900
O35551-1	4605400	8030600	11506000	7508900	7749700	7807100	4488700	5737200	5549500	410330	4618000	4561700	11167000	4437200	5783500	4831400	16617000	3516900	4435100	2356800	4528800	1767300	2798400	2799300	10143000	2083100	10881000	5784900	10290000	5143200	4914300	1668200	5659200	2532700	5290300	1952900
O35601-1	1590200	9861900	13097000	3761000	869640	5475800	3617600	1446700	3565900	0	1950300	982840	0	586900	1242500	773280	12764000	429230	0	0	0	0	0	0	934930	0	729730	1125200	864500	1095100	1297200	0	0	0	0	0
O35601-2	0	0	1252800	0	0	0	0	0	0	0	0	0	925810	0	290350	0	1227100	0	0	0	0	0	0	0	0	0	0	0	0	0	0	0	0	0	0	0
O35601-3	0	5524800	9109200	4223600	1303600	2766400	1402500	511760	976500	0	992920	471940	13040000	0	611260	0	26240000	0	0	0	0	0	0	0	800930	0	1021900	0	1148500	0	0	0	0	0	0	0
O35601-4	278150	1298500	2397300	1182100	296690	986290	109950	0	509510	0	399650	0	1930800	272010	370500	530010	1681000	256910	0	0	0	0	0	0	0	0	0	0	0	0	491520	0	0	0	0	0
O35601-5	1400100	19586000	24953000	18800000	6118700	30854000	2786200	2008500	3434500	119050	1716000	2305700	34134000	3227700	4406200	2886300	45400000	3512500	0	0	0	0	0	0	1795900	0	2338300	1275500	0	2248500	3911000	0	0	0	0	0
O35609-1	0	914330	761910	647460	860610	0	0	779680	358430	0	464600	822870	0	690290	807150	505970	1224300	666370	297210	519340	368470	0	0	460140	963830	0	1149300	907510	1041600	776320	693200	0	0	296750	0	341410
O35609-2	3930600	1828900	4909800	5290600	6766500	3319900	8898100	7491800	6956800	436240	5950100	6642700	0	5423500	4937100	3574900	3114200	6901000	3142800	0	2163200	2421300	3269800	3395300	2699800	1490800	3481500	4311800	3209100	4926000	3875100	2401100	1713900	1616300	1594600	5033700
O35613-1	0	0	0	0	0	0	0	0	0	0	0	0	0	0	0	0	0	0	0	0	0	0	0	0	0	0	0	0	0	0	0	242940	0	0	0	0
O35613-2	578240	0	0	331690	0	0	0	794820	436600	0	0	706630	0	0	0	0	531040	0	0	0	508260	0	0	389070	306470	0	0	0	700930	584030	657930	0	554570	428330	343760	457410
O35613-3	448580	469300	332410	1041600	1540800	945920	885640	399610	297460	0	537020	1282300	778090	277900	564600	783270	1035100	473720	861640	878530	896170	595270	803120	531570	432860	321040	476720	346730	703750	713970	388930	796620	1094600	537780	567070	876940
O35613-4	0	0	0	0	0	0	0	0	0	0	0	0	0	0	0	0	0	1033300	0	0	0	0	0	0	0	0	704450	0	0	0	0	0	0	0	0	0
O35613-5	0	0	0	0	0	0	0	0	0	0	0	0	0	0	0	0	0	0	0	0	0	0	0	0	0	0	0	0	0	0	0	0	0	0	0	0
O35613-6	0	0	914790	0	0	706630	0	0	1940200	0	0	0	0	0	738440	0	845190	0	0	0	0	0	0	0	0	0	0	0	0	0	0	0	0	785280	0	0
O35615-1	0	775610	432680	578420	579480	0	598170	0	590990	87515	700000	544650	500040	0	0	515630	869960	578300	923180	0	0	568810	567830	500070	0	450570	0	0	0	664210	0	0	535410	502490	781230	513940
O35623-1	823460	605810	339610	219800	217840	0	940610	1762700	1190800	0	760390	1089900	0	555440	190400	265610	0	234130	0	269170	187230	245410	684380	371400	729350	224650	1249900	1037600	445150	576410	385810	0	263660	397980	494410	505830
O35671-1	983170	3653400	4152800	2606600	3155200	3434900	1883900	2556500	3150900	158610	1824500	1449700	4181700	2472600	2328900	1690800	6899900	1045200	0	0	0	0	0	0	2457700	262870	3039600	0	3089200	0	1761500	854200	1216300	0	1226000	0
O35682-1	0	0	635680	0	0	0	0	0	1483900	0	706670	797880	0	740900	977350	0	0	0	0	0	0	0	0	0	1556400	0	0	850310	851860	0	681560	0	0	0	0	0
O35682-2	627230	462990	0	532630	874930	540210	994550	850350	0	43839	328070	577830	403550	0	621260	445940	500160	418650	537320	423970	509130	0	743270	429280	793220	286830	667130	398920	0	675710	663440	0	362930	344880	768440	642970
O35685-1	0	0	0	0	0	0	0	0	0	0	0	0	0	0	0	0	0	8068500	0	0	7489600	0	0	0	0	0	10127000	0	0	0	0	0	0	0	0	0
O35685-2	10389000	16799000	13226000	13204000	13771000	17592000	11141000	12130000	5725000	485030	4744900	9721500	8320200	16856000	10243000	14663000	15203000	0	4269000	5109100	0	12000000	8470900	12316000	19714000	4417000	0	17027000	11985000	5527100	13083000	5809200	6071500	7858100	7639000	3499600
O35691-1	1084000	1047600	0	1535900	0	483160	0	1463800	0	0	506770	687400	1350700	1332000	0	921450	1624800	992200	300880	1075500	1227800	0	0	0	940040	0	1312100	684300	1441700	1029800	689650	0	459350	448700	0	0
O35691-2	4539200	3710100	2716100	1030700	1728300	1370100	2520900	2988700	5923700	155880	2672000	1489900	1501900	1851800	1618900	1355500	0	1001100	1877300	1556200	3003900	1135500	3573500	2443500	3147200	960610	2476500	3539900	2704600	2975200	1665300	755810	2894600	2188400	2756700	915310
O35691-3	2385600	3593600	1937900	2789500	1795900	3001800	1204900	2035500	937010	330020	928940	2240300	2745800	2034400	2102400	1725200	3330200	2810700	1282700	1934200	1506300	1143700	1140900	1636800	3406400	555390	3697700	2598800	3610400	2003900	1704200	701810	1872400	1323300	1080100	838170
O35691-4	287960	1492100	2510400	1517300	436960	594180	263460	1231100	2409800	0	1391000	547100	3321100	1646100	2077100	612010	538400	1090000	1870900	2352600	467320	526710	2696100	1553300	1369400	379480	1701400	700620	746270	1613900	5808500	0	4087600	2124800	2571800	1470900
O35691-5	459570	9399500	6061800	2912700	363720	317550	1160300	1219200	2137000	125550	1418700	0	4058400	4929000	2947000	0	392660	1672900	1852200	1972400	299730	310450	4815300	3900500	4569300	0	4413800	1684300	836900	1604800	4766100	0	2346800	3840000	4196800	1105700
O35691-6	7970205	17398000	10976000	8512700	11850550	12695950	9816040	6279990	6241450	631140	4830630	9544250	13045350	9798050	10335235	10615350	29526000	10882940	5667230	7817815	9985950	7634285	11931000	12547000	12383500	2900545	11536500	7734505	12161200	7147570	11889000	7590800	7581550	5808400	10418000	3691660
O35711-1	2447000	2201300	2475900	4381900	2413900	1844600	2913400	3864200	2814200	704870	3075700	0	2984600	2423400	0	0	2833800	0	1940900	0	2647700	1778000	0	1677400	3545100	1496000	4370400	3069600	4137100	2602000	0	0	1583100	2323300	2011900	1962400
O35728-1	1297000	991600	911080	862020	1153400	0	796460	0	808480	0	391660	753800	643160	811160	850400	1104800	1142200	0	0	0	871070	0	680650	0	1427400	806290	1259300	1845100	1183100	0	0	1016500	1157300	0	0	0
O35730-1	0	0	0	0	0	122560	0	264760	123870	0	0	0	0	0	61332	0	0	191180	0	0	0	0	0	0	130270	0	191990	144480	188870	133350	0	0	0	0	0	0
O35737-1	181390	180180	147490	122390	129860	220510	140470	190280	180480	0	162650	146460	89440	210440	137930	325780	180910	264520	175980	195970	138720	97179	186550	165260	162840	168280	153800	247310	156770	236630	263400	112800	68942	0	112020	118400
O35737-2	0	0	0	0	0	0	973960	1175700	915570	0	923260	913610	0	0	0	648260	0	322100	1323900	979850	732410	889250	1341900	964630	0	717440	0	0	0	597130	0	366310	863910	611330	1861800	686590
O35737-3	1111800	0	162370	1917200	73330000	265130	303330	381840	387840	0	33567000	385610	43916000	307510	0	51884000	0	52685000	313750	1450800	1468200	0	0	1662800	46399000	0	44639000	287510	34048000	1609600	43144000	0	0	227510	304140	1025500
O35737-4	0	0	0	0	0	0	1820600	0	2019400	0	0	0	0	0	0	0	0	0	0	0	0	0	0	0	0	0	0	0	0	0	0	0	41644000	0	0	0
O35737-5	25909000	42438000	46036000	41198000	60445000	39038000	47049000	43155000	40599000	2014300	33667000	44738000	42488000	47436000	42953000	59215000	44377000	60803000	44488000	41865000	33333000	38602000	48487000	36957000	58100000	25095000	44901000	39622000	37015000	46050000	33894000	27865000	38349000	38393000	45067000	29633000
O35841-1	8234400	2471700	0	0	0	9532000	0	0	4396400	0	8457400	3848500	10427000	0	8268700	0	5938500	10666000	0	0	0	4227800	6586200	0	0	6138600	0	8651400	0	9552000	0	6723300	0	0	0	0
O35841-2	0	0	12300000	0	0	0	3936000	0	2433200	0	0	0	0	0	0	83766000	46370000	0	0	0	0	144620	0	0	57781000	0	69425000	0	82050000	0	1658800	0	0	0	0	0
O35841-3	6425700	4927350	9762250	7312100	9279400	8669800	6406250	5882000	6807100	629560	5331650	1734800	4808700	2904700	7192150	0	8196250	5009550	8237900	7599100	3082000	4350900	3799600	2704900	8474450	3735100	5288350	6966400	9427000	1497400	3037200	6782050	6644000	2733800	6613950	1656300
O35887-1	580700	2588200	3285000	753450	0	0	0	4360500	6574900	0	0	0	624540	2748800	942980	0	0	622380	1172500	2672500	0	0	3258400	4628600	3641700	0	759870	3232500	581820	1029900	0	0	1181800	3714500	3366500	1522800
O35892-1	340610	748740	1820700	709480	853140	678010	256150	506230	0	0	0	407110	1921300	990730	927150	893980	1296100	375550	634600	423420	631500	334470	527580	477620	1497700	568330	1581800	458780	1458600	0	578910	0	716670	238940	723620	360250
O35914-1	0	0	0	0	0	0	0	242960	364940	0	211400	296600	0	0	0	0	0	0	972970	1637300	458630	1044700	960430	1423600	0	709670	0	0	0	221650	0	370820	0	755030	0	951350
O35954-1	173590	363480	420640	244830	390940	0	0	0	381270	0	0	238310	158580	0	0	393450	0	0	0	0	0	184590	0	229390	327400	184760	0	259980	0	0	300990	0	0	0	0	0
O35954-2	2464700	835260	1338800	931610	1458700	1215800	550120	2514600	1138500	0	839570	1847900	1709500	874960	971410	950470	2527300	998100	2256900	596650	2086600	615000	1853900	342350	1166300	855460	2401800	902340	1923000	2798100	4225700	0	1655600	539720	0	475870
O35954-3	1085200	1152100	0	1124700	1604100	0	722390	0	0	0	456570	850350	1259700	0	1152700	990820	0	0	462660	0	948600	0	828270	348320	0	359580	880960	1054600	0	780610	1272200	0	637570	0	801230	0
O35984-1	516680	0	493310	0	0	1003400	0	0	1510700	0	0	0	0	875980	0	693550	0	420990	550880	757500	0	651960	513930	387920	0	616450	0	626090	792770	0	582260	0	881310	0	843770	0
O35984-2	0	0	0	0	0	0	806650	872420	0	0	0	1252900	0	0	0	0	0	0	0	0	0	0	0	0	0	0	0	0	0	0	0	666410	0	0	0	0
O35984-3	0	491390	761680	316770	0	0	0	0	0	54006	304650	0	483140	423420	0	0	0	197600	0	340960	0	0	504200	394190	0	0	394430	0	0	462890	508000	0	677270	452870	537320	299160
O35984-4	0	0	1156100	0	1715500	0	0	0	0	0	0	2655400	0	0	0	0	0	0	2032200	1691600	0	0	0	0	0	0	0	0	0	0	0	0	3383000	0	2461900	0
O54692-1	228380	250070	656170	305710	338940	261480	0	545430	400880	0	279700	493430	0	390760	0	358300	453550	0	443310	0	447420	387330	355560	419350	243840	418900	0	225530	233290	322610	260110	0	487850	351610	518170	197500
O54692-2	1375200	2084700	2595400	2141500	2085800	2440900	1798100	1152500	1660800	41010	1438100	1009300	1925800	1890600	2011700	1838900	2588200	2460600	1399700	1099000	1316100	916980	1109000	1136500	1351700	764510	1451000	1219600	942910	1239600	1709100	700990	1424100	770800	1408700	747180
O54724-1	0	0	245080	0	0	255370	448440	901420	0	84331	519480	1083900	0	0	361340	689630	0	412140	1237000	1937000	1324100	1043600	1787700	1120400	388320	1250200	529380	0	367010	718740	0	166680	1580500	996820	1616300	883180
O54724-2	10981000	6884100	8835700	7066800	12502000	8880800	15645000	18458000	12293000	1212200	11325000	17153000	8839500	10203000	9844600	11088000	9516500	10630000	34206000	21977000	18547000	14578000	20596000	17986000	16340000	13146000	17552000	10441000	15325000	16504000	8231500	7973000	20585000	14386000	22439000	12976000
O54724-3	0	2961800	0	0	0	5738100	0	0	0	0	0	0	0	0	0	0	0	0	0	0	2988400	0	2821100	0	0	7071900	5165800	0	0	0	0	0	2082100	0	0	0
O54724-4	0	0	186190	0	0	0	0	0	0	0	0	0	0	120380	0	0	0	83233	0	0	0	0	376630	0	0	0	0	0	117540	0	0	0	0	0	285300	0
O54724-5	0	203500	0	0	0	0	0	0	0	0	0	0	0	0	0	208280	0	0	0	0	0	73342	0	189990	0	0	0	0	0	0	0	0	0	0	0	0
O54724-6	764820	0	313750	0	961920	334210	2270900	1914700	4053300	0	2503600	2541600	0	1249500	0	1425500	0	1484400	5120300	5719300	3387900	3506500	7986300	0	0	4093100	0	873560	0	2237800	698460	3031800	4348900	0	5990400	3918000
O54724-7	2900900	1343600	812850	1651500	1805700	2520400	1717700	3234700	0	55399	1384700	3033600	941350	2170300	1697400	2072100	1346100	2283500	2634400	3476000	3164600	2897400	2841100	2163300	2549300	0	3016400	2711100	2311900	2146600	977090	1435300	3623400	2380800	3117200	2031300
O54724-8	1984200	0	0	0	0	0	3705600	2150800	4859000	0	1888300	2387500	0	902710	0	1495500	0	0	4918700	3396700	8992900	2879500	2795000	2651900	0	4550100	0	2992500	0	2748000	0	3023700	8597400	3690200	4923400	5138200
O54774-1	9424450	1888450	2689750	5556000	11008573	2475000	7160575	12225000	7571775	69380	5051975	11769000	17355525	9430275	4965650	6577520	11932725	9616470	7541825	4800200	1839275	3341932	5861450	3450628	12614733	3968182	9993200	9324850	16074675	8059950	5228007	217768	6438350	6416852	5219938	4982960
O54774-2	0	0	0	0	0	0	0	0	0	0	318570	0	0	0	0	0	0	0	0	0	0	0	0	0	580950	0	0	0	0	287550	280330	0	0	0	0	0
O54774-3	0	0	0	0	0	0	0	0	0	0	0	0	17615000	0	0	0	0	0	0	0	0	0	0	0	0	0	0	0	0	0	0	0	0	0	0	0
O54774-4	13863000	10654000	11183000	13215000	9480300	13831000	5788500	17187000	12840000	0	9940600	19108000	12191000	9832400	8841900	11677000	16943000	6097400	11835000	8175500	11966000	6129900	11416000	9276000	15954000	4540300	18864000	10654000	19911000	14424000	10198000	1594700	14936000	7669300	10385000	8718200
O54781-1	286755	512540	425730	358150	389290	495390	364800	468220	317550	28029	233380	354020	505070	372560	466490	310030	558075	310340	0	0	259230	0	0	0	634250	0	654920	272965	733890	310160	459020	0	451660	197610	262630	0
O54781-2	0	979710	971250	0	447490	0	422720	0	953490	0	0	0	0	478650	0	0	0	0	0	0	0	0	0	0	0	0	0	0	0	0	0	0	0	0	0	0
O54781-3	660735	716875	781800	514380	546990	532790	1197400	904940	1224860	39919	749880	635000	571110	414580	346820	0	1165015	0	479780	447250	0	331620	0	484760	760360	0	911580	771280	892640	791150	0	0	0	334210	1251560	0
O54786-1	0	0	0	0	0	0	0	391990	405850	0	95239	0	0	528630	0	0	0	0	0	0	0	0	380510	205460	457990	0	0	448630	0	0	794190	0	0	0	429750	0
O54804-1	0	219400	0	189610	318260	278580	0	0	0	0	237000	0	0	0	150570	191400	285960	154140	257990	0	0	0	0	0	137750	0	237300	0	0	0	0	0	94768	0	0	0
O54825-1	4801200	12617000	8148500	9771400	9796000	13098000	2144100	4765700	5938100	0	5374500	3185700	7648500	10398000	6252800	9238300	16706000	3159600	9388100	8390500	5235500	5764200	6900100	4355200	8607300	5250800	7543800	5916000	6244100	5565100	7702700	2050600	5989400	4981500	7166900	3383000
O54826-1	0	593120	664710	0	0	0	0	206180	0	0	0	0	0	537380	0	0	0	0	0	0	0	0	315220	0	419040	0	0	238100	0	0	578770	0	0	361320	348610	0
O54826-2	775130	0	1059300	1203500	1334500	1403000	954620	1232100	862950	57654	848070	0	1333400	776560	1148100	1038700	1349400	0	869270	1144300	1050500	871750	1329800	785170	1897100	633730	2145700	1178900	1723400	896770	1267100	425480	1312500	719430	1266800	604670
O54834-1	0	617810	1002800	792960	959460	490920	0	0	316250	0	175180	318610	554380	975420	910170	978350	1165800	1108900	0	0	0	0	0	0	330940	0	504990	209050	881060	364850	914780	0	0	0	0	0
O54834-2	0	909100	1383600	971380	2158000	993890	0	310750	742740	0	175180	318610	1269200	1239800	591410	1488300	1745600	1206700	0	0	0	0	0	0	979900	0	504990	209050	608530	627060	1071100	0	0	0	0	0
O54834-3	0	0	0	0	0	0	0	0	0	0	0	0	0	0	0	0	0	0	0	0	0	0	0	0	0	0	0	0	0	0	0	0	0	0	0	0
O54834-4	0	0	0	0	0	0	0	0	0	0	0	0	0	0	0	0	0	0	0	0	0	0	0	0	0	0	0	0	0	0	0	0	0	0	0	0
O54834-5	457570	348700	664480	335690	747860	575610	173460	968600	301780	0	443320	238620	0	438200	0	359290	826380	454730	0	0	0	0	0	0	1247600	0	1014600	332900	0	307310	473470	0	0	0	0	0
O54834-6	861410	1863990	2350250	1821570	2664800	823010	983340	517920	1292350	0	704125	464210	2838650	2527650	3005850	1622200	3630450	2331700	0	0	0	0	0	0	1594340	0	1654350	889285	1886600	626180	2668100	0	0	0	0	0
O54864-1	0	552360	324110	266530	428750	551240	456130	0	355700	0	305790	116530	400880	0	366100	349180	509670	262710	285620	417770	227680	212970	291240	241850	104330	497920	197280	158910	0	224940	52928	390610	0	327630	326220	301480
O54916-1	6312400	8186900	6204100	9483100	6434000	6164100	8218400	9686600	6546100	228340	6164500	5584900	9367200	8407900	10978000	7099400	12768000	5320700	6917700	3602300	4122400	3782400	5255000	5691800	12102000	1925000	6863900	12450000	9392900	5747000	8256100	1948900	5475300	4019300	5790900	3634300
O54916-2	447140	0	833450	0	756210	733260	606600	1110100	1528800	75851	619580	793870	571270	0	486990	0	731510	0	999990	738030	924650	0	747770	0	1412600	291780	856270	816380	835210	672770	0	0	744470	0	883820	0
O54916-3	0	0	0	0	0	679580	0	0	0	0	866140	0	0	0	0	0	0	0	0	0	0	0	0	0	536140	0	940210	0	0	846500	0	0	951000	0	945130	0
O54916-4	797205	914510	1438800	0	1364900	0	938140	874530	1872650	133900	1102600	852620	1007700	320550	796590	1072395	1909500	1224300	638640	1661900	1599260	318060	1568000	0	1379000	1225500	1491200	0	2159900	1298250	594210	1098000	2012300	1535700	654320	519950
O54916-5	598740	914510	1438800	0	0	1258800	0	874530	1533500	133900	1102600	0	1007700	0	796590	1484700	1909500	0	0	1661900	0	0	0	0	1118100	1021400	0	0	2159900	1030400	594210	1098000	2012300	1535700	0	0
O54916-6	5611700	0	0	0	2729700	3755800	1992600	7692900	0	774170	3915000	8804700	0	3169400	3627000	0	2685400	3396400	7223700	4462600	0	0	0	5615600	0	1698200	4855400	3894500	6966000	9132900	0	1005500	0	0	5937600	0
O54916-7	0	0	0	0	0	0	0	0	0	0	0	0	0	0	0	0	0	0	0	0	0	0	0	0	0	0	0	0	0	0	0	0	0	0	0	0
O54916-8	0	0	0	0	0	0	0	0	0	0	0	0	0	0	0	0	0	0	0	0	0	0	0	0	0	0	0	0	0	0	0	0	2287000	0	0	0
O54916-9	0	0	0	0	0	0	185980	206500	421740	0	221230	396600	0	0	0	0	0	0	257260	248230	169180	122290	192590	184380	0	69987	0	0	0	79614	0	0	152880	240050	76525	0
O54928-1	23062000	93416000	28303000	73577000	41741000	38634000	33523000	33570000	49638000	2006000	40491000	37968000	34139000	26383000	27712000	31571000	44062000	27298000	43559000	51386000	38579000	31723000	34603000	27456000	28682000	35015000	36029000	23922000	31843000	33312000	24868000	14824000	52363000	30077000	53981000	33344000
O54931-1	0	0	0	0	0	0	0	0	0	0	0	0	0	0	0	0	0	0	0	0	0	0	0	0	0	0	0	0	0	0	0	0	0	0	0	0
O54931-2	0	0	0	0	0	0	0	0	0	0	0	0	0	0	0	0	0	0	0	0	0	0	0	0	0	0	0	0	0	0	0	0	0	0	0	0
O54931-3	0	0	0	0	0	0	0	0	0	0	0	0	0	0	0	0	0	0	0	0	0	0	0	0	0	0	0	0	0	0	0	0	0	0	0	0
O54931-4	0	3187800	3458300	3549700	3213600	5752500	4356000	0	8253200	0	5279700	4104700	4697300	0	0	4011600	5764000	2777800	4515400	4140300	0	3300100	3593100	5130000	0	0	0	0	0	4545900	2501500	3154100	0	3689700	0	0
O54931-5	0	561570	0	0	1229700	1048000	1312400	1024100	344300	0	0	840030	0	732680	0	1034400	978650	0	0	0	0	1693500	1122100	841440	858290	1708800	0	0	1327300	0	0	0	0	0	1138900	0
O54931-6	0	1762650	0	2580600	0	0	2103500	3183300	2627700	0	2905100	2649800	2366450	0	2169700	2636700	0	1614800	0	1577800	0	0	3097900	1000400	0	0	0	1995550	0	0	794580	1474300	2752100	1777900	2076300	0
O54931-7	76954	0	0	0	0	0	0	0	0	0	0	199240	0	75930	0	0	0	0	0	0	0	41409	230080	128010	92600	0	0	0	26778	0	0	0	0	76724	0	0
O54931-8	0	0	0	0	192840	285340	249390	214970	785500	0	116740	559140	66386	115650	319050	999970	0	0	0	0	0	198150	139760	116710	265470	0	0	272590	0	326570	0	0	0	0	257040	0
O54931-9	139180	0	0	0	0	0	0	0	105450	0	0	0	0	0	0	0	0	0	101690	112710	0	0	209380	217890	0	0	0	0	63874	0	0	0	0	183660	0	124910
O54931-10	2635700	361150	452710	360820	417730	366130	1157200	2647900	2033500	0	1502500	1435600	176080	306360	324630	494760	170670	461750	2399000	1332800	1113400	862970	1503100	2065200	627470	1188900	991200	1755000	572160	2140500	344860	498750	1364500	901540	1086800	1634100
O54931-11	0	0	0	0	0	0	0	0	0	0	0	0	0	0	0	0	0	0	0	0	0	0	0	0	0	0	0	0	0	0	0	0	0	0	0	0
O54931-12	3004600	2126000	1665700	2802000	0	4097050	1190600	2015000	1171100	0	872460	0	2056000	5584350	3156550	5981000	2201100	2643700	0	1257200	1382100	3010050	0	0	3357500	2204530	4026000	3758950	3083900	0	1504300	508810	18371000	630840	839140	3524405
O54940-1	7558300	9505500	12553000	16054000	14017000	8688500	12872000	8470700	10097000	459190	9434500	8541700	12278000	8745400	6671200	15269000	23780000	8110700	0	0	7080000	4011400	0	0	11752000	3515400	12286000	5625700	8273700	6984600	7957600	4383400	5088300	4882000	0	6640800
O54941-1	0	0	0	0	0	0	0	0	0	0	0	0	0	0	0	0	0	0	0	0	0	0	0	875120	0	0	0	0	0	0	0	0	0	0	0	0
O54941-2	0	0	0	0	0	0	0	1041900	0	0	0	0	0	0	0	0	0	0	0	0	0	0	0	0	0	0	0	0	0	0	0	0	0	0	0	0
O54967-1	0	0	0	0	0	0	0	0	0	0	0	0	0	782960	0	0	0	0	0	2438500	0	0	0	0	0	0	0	0	0	0	0	0	0	0	0	0
O54967-2	0	0	0	0	478680	0	0	0	0	0	0	0	0	0	0	0	0	0	0	0	0	0	0	0	0	0	0	0	0	588470	0	0	0	0	699720	0
O54967-3	0	0	0	0	0	0	0	0	0	0	0	0	0	0	0	0	0	0	0	0	0	0	0	0	0	0	0	0	0	0	0	0	0	0	0	0
O54967-4	1791900	1449400	2033800	1392900	2915400	2040400	2579400	2200300	3156600	89983	1474100	1901000	1796000	1520200	1646500	2163600	3304200	1451900	1865700	1879200	2463900	0	1515100	1362700	2672300	1372600	2254300	2270200	2547700	1796100	1363900	1387600	1915900	1201000	1781200	0
O54988-1	879050	1673400	2303500	1640800	1387300	1590600	901520	678800	0	0	751010	0	1818300	1871200	1291900	1392600	2306500	1227500	0	0	0	0	455770	366230	1464400	0	2004400	822190	1112200	956260	1749100	0	415340	258360	534730	263020
O54988-2	0	268790	0	144980	0	264180	0	254060	0	0	238220	0	359580	224510	0	0	369210	281230	0	0	0	0	0	0	0	0	0	249660	0	196000	0	0	0	0	215890	0
O54988-3	0	0	0	0	0	0	0	0	0	0	0	0	0	0	0	0	0	0	0	0	0	0	0	0	0	0	0	0	321770	0	0	0	0	0	0	0
O54988-4	0	0	958090	0	1191000	1140900	199220	860880	672600	0	465010	0	992480	0	830920	0	0	0	556680	0	465970	0	0	0	924700	0	932850	556450	866460	738070	0	0	1007055	0	456820	0
O54988-5	1251400	4762700	958090	2573100	1191000	4771800	199220	2262000	2709400	0	1462200	1227600	992480	0	830920	3433600	9910400	0	556680	551760	465970	324350	0	433330	3364900	522420	932850	2107700	2888300	3401400	0	0	597910	602670	456820	392690
O54988-6	416530	578760	1092500	662530	1082300	427570	0	448620	0	0	0	0	547020	0	0	692460	832940	506610	0	0	0	0	0	0	747720	0	0	0	495910	463980	1625800	0	0	0	0	0
O54988-7	0	0	490110	0	0	0	0	0	0	0	680420	0	0	0	0	0	0	0	0	0	0	0	0	0	0	0	0	0	0	0	0	0	0	0	0	0
O54988-8	309940	0	0	0	0	311520	0	736410	712530	0	0	621520	0	749890	306490	833670	0	312540	523110	375270	375630	356080	411990	454810	477740	346850	0	291030	0	1133600	687020	0	537610	493780	357870	541880
O54988-9	0	0	0	0	0	0	0	0	0	0	0	0	0	0	0	0	0	0	0	0	0	0	0	0	0	0	0	0	0	0	0	0	0	0	0	0
O54988-10	316890	0	412000	0	695570	753720	726850	364390	559880	0	644150	649610	0	431870	437810	554180	0	645410	0	311830	0	223690	0	0	0	0	654180	253670	0	408730	411020	0	390350	408720	0	0
O55003-1	490450	209780	350430	495150	0	0	0	438230	417520	23186	0	496680	304330	243310	0	133990	402260	186350	0	0	0	233100	246530	0	673000	141170	662690	488600	553420	497220	0	0	319320	0	0	342990
O55022-1	207330000	85031000	128670000	123070000	241250000	95549000	205350000	298390000	416360000	21988000	186710000	261760000	137060000	119000000	208760000	148140000	158970000	138200000	80012000	97128000	87205000	61777000	94722000	97549000	344200000	66667000	331540000	211050000	235340000	261450000	142600000	39435000	89343000	63680000	135390000	180970000
O55022-2	0	520700	0	0	0	0	0	0	0	0	0	0	0	0	0	0	879630	0	0	0	0	0	0	0	0	9618500	0	0	0	0	0	0	0	0	0	0
O55023-1	276700	389200	814860	375410	423910	412850	364060	382370	465770	28806	336890	225920	685390	382640	457770	431040	712110	421170	0	190860	194070	87468	199100	302630	419180	0	0	375210	429040	343170	357100	0	265230	0	230030	0
O55028-1	3338100	1549500	1425100	3625800	2748500	974910	0	5457500	0	75346	3068200	3386700	0	1305400	1653400	804410	1183000	3308000	2944000	2630300	2752600	1481500	2200700	1778200	0	1146000	2310500	2665100	0	0	1864600	1127100	0	3157100	4892300	3590500
O55029-1	626710	4025100	721620	0	580870	1060400	383570	1089200	622750	0	508840	790230	0	1481600	0	361370	1478800	0	0	1079900	360830	0	748630	0	538980	0	0	1926700	541250	655990	0	0	0	765830	540770	0
O55029-2	626710	4025100	721620	0	580870	1060400	383570	1089200	622750	0	508840	790230	0	1481600	2954900	361370	1478800	0	0	1079900	360830	0	748630	0	538980	0	0	1926700	541250	655990	0	0	0	765830	540770	0
O55033-1	0	0	617870	0	614340	0	0	0	0	0	0	0	698310	0	0	0	973510	0	0	0	0	0	0	0	0	0	0	0	0	0	0	0	634000	0	629200	0
O55033-2	269470	405250	0	560920	0	695940	420120	0	383570	0	362180	315650	0	381300	445720	381150	973510	450450	525110	412430	592230	0	479300	469630	522450	270750	425910	533520	419690	505550	245400	0	0	0	629200	0
O55091-1	0	0	0	0	0	0	0	0	0	0	0	1716300	0	0	0	1301900	0	1650200	0	0	0	0	0	0	0	0	0	0	0	0	0	0	0	0	0	0
O55091-2	14699000	19841000	19930000	23578000	16315000	18064000	14451000	20273000	16813000	0	13813000	18504000	20098000	14182000	13155000	18615000	23841000	13973000	9447300	7227700	10066000	7237600	7241000	7481700	17374000	4807800	18344000	15335000	21059000	12619000	14225000	5188400	12766000	8272400	7920900	4907200
O55098-1	0	0	231260	0	0	0	0	512270	289000	0	288400	0	0	0	0	0	0	272420	767200	570440	354140	183450	464360	0	288190	0	0	294660	223090	0	0	207180	676710	0	715260	270370
O55098-2	0	0	0	198190	0	705950	0	249560	355710	0	0	484210	0	0	0	730430	0	298810	0	0	0	0	236190	0	343990	595780	341420	294790	284860	442330	0	0	0	0	0	0
O55098-3	0	0	0	0	0	0	0	0	0	0	0	0	0	1573400	0	2487400	0	0	0	0	0	0	0	0	0	0	2597900	0	0	0	0	0	0	0	0	0
O55098-4	1567200	2585100	2645300	2608100	2596700	1793300	2086100	2012700	2402900	214430	2465900	1083700	3334800	0	2397900	0	2182900	1248400	1338900	1303600	1673500	1283900	1330700	872810	3465300	730090	0	3305100	3042100	1417400	1458700	808070	1533500	1010000	831790	1206000
O55106-1	452820	0	280510	405630	0	0	0	496360	691190	0	401350	661980	444450	0	245490	805680	1079000	273380	445170	416960	0	644830	0	0	514110	653850	589230	0	0	0	0	578070	0	449190	254250	246460
O55131-1	0	0	0	0	0	0	0	0	0	0	0	0	0	0	0	0	0	0	0	0	0	0	0	842910	0	0	0	0	0	0	0	0	0	1205500	0	0
O55131-2	946160	1722800	1779500	1487400	1047900	1176900	618520	819340	592850	52651	479140	677940	2591000	737860	867600	980740	3993000	581640	337160	0	623430	246730	360600	287050	2806600	0	3045000	1340300	3403800	789090	903920	0	423950	244950	433220	0
O55131-3	1470300	1763800	1928700	2060400	1339900	1784900	467240	1610200	786440	70415	541700	1325800	1899100	1702600	1245100	1880900	0	811380	478060	0	985330	395730	797190	491690	2494300	0	2411600	1548300	5188700	870260	2061600	0	895860	376340	525680	251060
O55143-1	376030	0	0	0	0	0	837140	1161800	1282500	66734	737030	804140	0	0	0	440920	0	454070	515160	455140	0	457180	381680	497820	0	305870	0	257060	0	455000	0	281300	0	353960	301290	779920
O55176-1	614230	502070	0	388510	554450	0	0	482370	454270	0	0	420410	431640	367420	335780	933680	0	1098900	0	0	621860	0	0	0	0	0	0	526360	0	528480	0	497580	439470	418220	482740	0
O55176-2	1330100	681810	2936500	2184600	4190100	1989300	2783200	1997300	0	115530	1329500	0	0	2922000	2046700	0	0	3355100	0	0	2018000	0	952620	991710	1233200	0	1276300	1613600	0	1682500	2066700	0	1136300	1230000	0	2219100
O55176-3	2022400	1671600	3051800	2238500	3579100	2558800	1778100	2412000	3259000	0	2636400	2279000	2619400	2638200	2318800	2836600	3584700	1373800	2318800	1547100	3179400	1390800	2190900	1030200	1967700	1373600	1917400	2168600	2206300	2517700	2772900	553760	3760700	2103400	3035200	1612200
O55201-1	213270	143120	0	421880	248890	458450	406090	185570	668020	0	228700	132580	218010	507350	0	285590	0	1142200	470530	2505300	187330	973060	209590	1221400	282170	629660	0	454880	0	264260	0	2402700	0	529320	257910	204840
O55201-2	652180	708530	426770	548000	788770	711660	666160	518010	582470	0	468180	362360	389290	653360	517530	619240	635500	416520	430110	825160	714350	0	860180	742960	596760	566690	424380	718750	520295	456480	537010	570560	310040	0	580450	275350
O70161-1	1590600	2634500	2671700	3807400	3292100	2586900	2784700	3493000	3011600	488900	2458000	2231900	4477200	1666100	2371700	2445300	3510500	1532000	4970300	3129100	5064200	1773000	3905900	2186300	2734900	1473200	1997200	2491700	2141800	1159700	2148600	2364400	4408000	2330900	0	2824400
O70194-1	0	944870	848090	927610	720790	743470	704810	0	385520	65186	869520	625190	897250	824800	872770	700530	1588100	818060	0	689800	539220	473820	807260	585320	554040	760610	607540	508770	627390	675280	422260	1014000	985540	585930	948420	510930
O70251-1	0	0	0	57319000	0	0	0	0	42850000	0	0	0	866510	0	0	0	0	0	0	0	0	0	27584000	20784000	721680	0	979130	0	629000	0	0	0	0	0	0	0
O70251-2	44977000	85214000	82519000	0	1006200	69974000	1891900	41604000	276430	79645	26106000	29254000	80939000	41455000	48052000	45507000	114630000	9903600	24709000	24018000	43919000	17569000	429630	173100	81581000	21111000	103450000	46752000	95263000	34337000	755160	214580	35524000	20158000	39455000	12105000
O70251-3	0	0	0	0	0	0	0	0	0	0	0	602590	0	0	0	0	0	0	0	0	0	0	0	0	0	0	0	0	0	0	0	0	0	0	0	0
O70251-4	1183900	1569600	1358900	1598500	984150	1064200	684480	942000	650010	54074	401230	0	1866300	712750	994190	1233200	1475200	718630	0	411570	483100	257080	431330	412980	2053600	227260	2752700	1277200	1492600	816300	956490	282200	537730	296340	623330	0
O70251-5	772760	0	980000	1013200	0	1103200	0	496810	522220	0	375120	669420	0	0	0	0	1919200	0	435330	444290	517980	0	446040	271460	1469000	0	0	967940	1359100	571670	0	0	568780	218410	697270	0
O70251-6	0	1353600	0	0	751220	0	0	0	0	0	0	0	0	757430	0	705480	0	509700	0	0	0	0	0	0	0	0	1757500	0	0	0	0	0	0	0	0	0
O70279-1	0	253480	0	0	0	0	0	0	0	0	0	0	426190	0	0	0	0	0	0	0	0	0	0	0	429870	254270	0	0	0	0	0	0	0	0	0	0
O70279-2	0	0	0	0	0	0	0	0	0	0	0	0	0	0	0	0	0	0	0	0	0	0	0	0	0	0	0	0	0	0	0	0	0	313160	0	0
O70279-3	478170	294940	401530	333110	0	0	211730	268150	271710	0	219650	191770	324550	295530	246830	413810	257310	0	0	0	0	114790	0	0	352760	267960	466510	518270	518700	0	327980	0	0	0	421930	0
O70279-4	0	0	0	0	0	0	0	0	0	0	0	542500	0	0	0	0	0	0	0	0	0	0	0	0	0	0	0	0	0	0	0	0	0	0	0	0
O70279-5	751740	1148400	1009700	785040	1204800	888860	643330	971320	441470	0	607800	0	1055800	1014300	1042800	982950	1183300	454140	489670	421590	668290	253820	591860	710260	1047000	302350	879190	794530	1106500	758580	730210	239940	712150	251990	0	298580
O70279-6	550870	1088100	1058600	917820	1190300	577540	672880	1179800	814800	100320	538990	662700	670360	933020	1006200	910630	974930	987480	916270	653150	525230	0	873120	292100	1478700	315950	1103600	1102300	1034100	874730	1057400	321160	721320	0	1091500	200770
O70305-1	1562400	1072200	1395300	1204200	2210600	1354400	2869900	2802000	2815600	129270	2595900	1738800	1227100	1589700	1679200	1929900	1524300	1984700	1626400	2248800	2740000	1365900	1581800	1623200	1882900	1541500	1574300	2171000	1361400	2024200	1397000	1463600	2355600	1439100	2038600	1560500
O70305-2	0	0	0	0	0	0	0	0	0	0	0	0	0	0	3445800	0	0	0	0	0	0	5922300	0	0	0	0	0	0	0	0	0	0	0	0	0	0
O70305-3	4651700	6163700	5794400	0	7369200	5691300	0	0	7501900	406560	3314900	7649500	3294000	5792000	0	0	0	0	4393700	3394800	6595700	0	8022600	5844700	0	6873700	2845900	6429700	4864500	3105000	0	6042600	4255300	0	0	0
O70305-4	0	0	0	0	0	0	0	0	0	0	0	0	0	0	0	0	0	0	0	0	0	0	0	0	0	0	0	0	0	0	0	0	0	0	0	0
O70305-5	1793200	1765900	833360	1536000	1623700	0	892040	1880300	1370500	0	0	1942100	0	1974700	960620	1531500	1525000	810190	0	0	1516700	1339300	812070	586340	1238200	361530	813390	1581200	1452600	1305800	1483400	661030	653140	0	445940	575960
O70305-6	959610	0	0	0	0	0	0	0	0	0	0	0	0	0	0	0	0	0	0	0	897640	894200	0	0	0	0	0	0	0	0	0	0	2239800	0	0	0
O70305-7	0	0	0	0	0	0	0	0	0	0	0	0	0	0	0	0	0	0	0	0	0	0	0	0	0	0	0	774240	0	0	0	0	0	0	801980	0
O70305-8	570160	0	0	0	0	1528400	0	650670	0	0	0	0	0	548280	0	822060	0	0	0	0	720820	1189100	0	0	0	0	0	0	0	452440	400350	696870	0	0	0	308240
O70305-9	348440	663360	396680	466490	269340	555450	193680	449980	438320	0	258790	410250	444950	338480	384150	334620	502180	0	319020	0	0	0	0	0	711890	134170	587380	345520	575450	533060	272140	0	394110	332530	0	193980
O70305-10	263570	475720	610330	350390	764490	711140	486120	172750	245440	0	435990	0	641900	271330	384150	0	862340	321210	309570	237630	214990	225150	207300	0	393430	410370	670750	352230	0	0	307860	425750	0	0	334910	0
O70305-11	711110	1017900	1412400	0	1566400	839330	2054600	1331000	2400900	0	1326400	1544200	1799000	989110	1225400	1320600	0	889320	1985300	1018700	1040700	501730	1932400	861730	0	583620	0	832630	0	1513200	1189200	880210	1708600	1214400	1445300	1310800
O70310-1	16372000	0	0	12154000	0	19445000	0	10094000	0	1061800	0	22770000	0	0	13772000	0	0	13863000	0	0	0	12179000	0	0	0	0	0	0	0	0	0	0	0	0	0	10001000
O70310-2	0	24337000	23542000	0	30775000	0	23001000	0	24956000	0	0	0	16906000	28100000	0	21409000	44102000	0	25677000	13460000	11394000	0	10024000	18398000	14615000	10687000	11280000	15173000	27057000	9270000	21228000	15291000	9710000	9258000	33005000	0
O70311-1	1074200	2996500	3101600	2182300	2652400	1065000	1560100	993150	1688200	220270	1511100	714050	2532900	2046700	2022900	1042400	2102400	1312000	526270	0	509590	0	809030	0	1966500	0	2124600	1424800	1698300	2214500	2433900	0	965240	0	909660	443940
O70311-2	2173100	2996500	4959900	2182300	3872200	1065000	1560100	1937100	1688200	220270	2594200	1696800	2532900	3624100	3386400	2513600	2102400	2973100	1305800	0	1169300	458860	809030	0	1966500	0	2124600	2757900	3559500	2214500	4262000	0	965240	0	909660	443940
O70311-3	0	0	0	0	0	1552000	0	0	0	227360	0	0	0	0	0	0	2184200	0	0	0	0	0	0	0	1744600	0	1970800	0	0	1623700	0	0	0	0	0	0
O70311-4	1157200	1520800	5162700	0	441080	0	171880	3303500	3010500	99889	913000	0	0	6637700	955740	0	245670	1072700	0	0	0	0	1855900	1821100	4195200	0	0	3582700	0	678900	4217700	0	0	846960	1556400	0
O70318-1	0	0	0	0	0	0	0	0	0	0	0	0	0	0	0	0	0	0	0	0	0	1992000	0	0	0	0	0	0	0	0	0	0	0	0	0	0
O70318-2	5849500	9080800	0	9054700	7209200	12310000	5834300	14238000	12385000	1389200	4450000	10352000	0	6584100	6764800	8511200	0	7517000	3464000	0	6714300	7269400	8987000	9925600	3899900	1520400	3703200	5059000	4755300	5105800	7474000	1640000	4851900	7991800	5980600	6309600
O70318-3	375550	0	0	0	0	0	0	0	462420	0	0	0	0	0	0	0	0	0	1304200	1172600	1257200	754220	1698400	1156100	0	1167400	0	0	0	0	0	659060	1136600	0	1175500	627510
O70318-4	2581700	3814100	4428100	4168000	4927700	5678900	4394600	5522000	7139700	0	5790700	4837500	3985600	4382400	2605700	4127900	7072400	3052300	3720700	4402100	3937500	4207200	4967600	5081300	2119500	3392100	2273100	2559700	2147400	2841700	3185500	2054500	4038600	2767200	5091100	4103700
O70318-5	0	0	406150	174090	220480	351900	240360	0	457370	0	0	274110	0	466560	0	301680	583060	214670	481330	357480	347660	0	814660	513590	448370	0	0	0	0	277200	191070	0	357880	0	1013800	280080
O70318-6	3816900	5475600	5808700	0	6221200	7873400	0	6247600	11342000	0	0	0	5951600	4624700	4937400	0	6716500	3826500	8318300	7113500	0	5632400	11049000	6247400	2402200	4255100	0	0	4291800	4778200	4765700	8485500	10054000	6877300	0	0
O70374-1	468030	0	0	0	0	0	440520	885040	0	0	667040	0	348440	0	0	0	0	0	0	744330	0	0	497500	0	614230	0	0	0	386190	0	0	427250	0	473380	519280	447820
O70394-1	0	0	0	0	0	0	0	0	0	0	0	0	0	0	0	0	0	0	357980	0	0	0	0	0	0	0	661140	0	799540	0	0	0	0	0	0	0
O70400-1	587870	0	397170	0	906690	836440	815280	0	962890	0	322350	0	294670	0	300370	1399100	691320	0	192450	0	603610	551700	0	0	417470	0	253140	0	728950	0	0	0	379830	0	134360	0
O70400-2	0	0	0	0	0	0	1830700	0	0	0	0	0	0	0	0	0	0	0	0	0	0	0	0	0	0	0	0	0	0	0	1229300	0	0	0	1275200	470760
O70400-3	0	0	0	0	0	0	0	0	0	0	0	0	0	0	0	0	0	0	0	0	0	0	0	0	0	0	0	0	0	0	0	0	0	0	0	0
O70400-4	0	0	0	0	0	0	0	0	0	0	0	0	0	0	0	0	0	0	0	1013000	0	0	0	1921400	0	0	0	0	0	0	0	0	861320	0	0	0
O70405-1	1007200	582530	707700	712410	785130	990510	1111400	1273300	1290300	59555	666570	1312400	0	848690	763810	743990	0	930910	1642200	0	853760	789230	899900	518780	1298800	557160	1010000	881710	1176100	1068600	276540	736800	1423200	0	801010	1080300
O70405-2	776170	686200	1084300	930050	2084300	793450	810400	958890	1707500	0	949510	792420	1219600	530680	739790	799860	1068000	653710	942130	617710	667120	555530	590510	497740	1457100	1029900	1186900	1015300	1336500	1149000	1587400	444180	999930	530980	783860	792080
O70405-3	1065100	297400	278550	175080	294690	386450	854150	704220	1467000	0	1273400	634300	163460	251650	325340	277380	310900	512440	507500	504550	570510	363710	603450	373690	473280	479270	456910	543030	405050	656420	285750	362470	738880	677680	648480	522950
O70405-4	553180	600820	504580	705510	923530	114640	1212400	905230	1047400	57513	713400	719780	0	439860	551930	721410	1034200	0	959520	414120	802900	0	771190	514380	732780	580920	817790	661540	1233000	1036900	616210	0	907470	597740	964790	684130
O70435-1	0	0	0	0	0	0	0	0	0	163650	0	0	0	0	0	0	0	0	0	810540	0	0	0	0	0	0	0	0	0	0	0	0	0	0	0	0
O70472-1	455320	312090	0	351290	0	0	0	338390	0	0	0	0	0	0	272840	373550	0	0	0	0	0	0	0	0	455700	0	471790	0	0	0	0	0	0	0	0	0
O70472-2	0	0	0	0	0	0	0	0	0	0	0	0	0	689680	0	0	0	0	0	0	0	0	0	0	667450	0	0	0	0	0	0	0	0	0	0	0
O70472-3	0	0	0	0	0	0	0	0	0	0	0	0	0	0	0	0	0	0	0	0	0	0	0	0	0	0	0	0	0	0	0	0	0	0	0	0
O70475-1	245390	272270	330310	0	300490	220480	234600	483450	384160	0	268290	194710	0	307600	240760	294890	0	157990	200670	134380	199840	157340	180580	272260	290980	0	261560	420600	280190	177100	259520	186090	200820	307920	367790	279250
O70480-1	2410500	11576000	10387000	7833600	7516700	16482000	381090	7388400	5180600	0	5142900	6632000	10976000	8796600	4049700	10604000	16362000	1454300	3951300	5605800	4036100	3309100	5101100	4162700	9784100	5240500	7857400	6320800	4798800	7216500	5723900	255320	3463000	3396900	5761400	2557800
O70481-1	577470	527460	394170	449480	570340	468690	428030	122250	0	28111	0	0	605750	330670	477070	433940	806200	344720	239600	0	0	0	0	0	0	0	0	0	990510	377160	298410	0	550590	0	0	0
O70494-1	2086000	0	0	0	2151600	1263500	0	0	0	0	0	3242600	2225300	1587900	0	2000500	2463900	1253200	0	0	0	1110900	0	2648300	3043600	0	0	0	2779300	3581700	0	0	0	0	0	0
O70546-1	0	0	165490	198720	105000	279490	76165	0	0	0	0	151170	132590	173420	149210	0	300820	166370	0	162370	114060	0	0	85123	0	104080	0	214130	509260	113700	579120	0	0	0	161940	0
O70551-1	3879600	5192250	4354300	3632500	4612750	5019700	3066950	3885550	3624850	381015	3062300	3848100	4928900	3875000	3687600	4477900	6262000	3178750	3212050	2609550	3496900	2062000	3322200	2487000	5228250	1972450	5694100	4519200	5466100	4108550	3396750	1217000	3469250	2261700	3867750	1567950
O70551-2	3263800	3630800	4841600	3478300	3128400	3129140	3141900	3641300	2902100	124360	2453900	2090500	2621540	2716300	3320100	4124300	5066500	2807800	1780300	1768600	2835600	1474100	2000000	1993600	5239300	867520	3760100	3244800	3431010	1275270	2538700	1147400	2762800	1396500	2846200	1267400
O88271-1	0	0	0	0	0	1450900	0	0	1723900	0	0	989070	0	0	0	0	0	0	0	0	0	0	0	0	0	0	0	0	0	0	0	0	0	0	0	0
O88273-1	0	0	0	0	0	0	0	498810	0	0	182800	467100	0	0	0	0	0	0	867530	676380	325580	634380	0	841260	0	423500	0	0	0	0	243270	0	479130	599070	541770	674840
O88286-1	528630	504240	414770	0	653730	657650	860640	526680	765140	0	337910	577330	308990	467220	462590	455280	559950	465360	532190	485330	540980	625540	665950	738250	624450	444550	461930	641130	573370	511370	419990	535670	0	440830	476210	441500
O88286-2	0	0	0	0	0	0	0	0	0	0	0	0	0	0	0	0	0	0	0	0	0	0	0	0	352980	0	0	352990	0	0	0	0	0	0	0	0
O88286-3	387430	474980	345590	654460	1039900	642820	403960	512680	688650	49260	383560	389300	423070	471910	802970	647960	559870	655630	355140	587540	464910	653300	354660	442830	676600	390040	544800	600350	617020	506880	475910	358150	379410	305050	366540	463920
O88286-4	0	0	0	0	0	0	0	0	0	0	0	0	0	0	0	0	0	0	0	0	0	0	0	0	0	0	2800700	0	0	0	0	0	0	0	0	3202600
O88286-5	0	843330	642180	689420	624780	984900	0	0	0	0	807080	0	877300	804890	792600	1014400	1268360	1112400	1610600	1210400	520780	732090	0	989900	0	764100	1400100	0	1460500	889930	716540	0	833420	923490	846290	1219100
O88286-6	1303100	385520	485430	338830	583550	567650	648440	2587400	1925700	0	461230	433530	599040	548460	0	427860	0	0	607170	0	911870	590380	507580	554270	805320	465510	982540	512830	0	889930	386850	320980	443360	322930	583820	447010
O88286-7	0	0	0	0	0	0	0	0	360390	0	359460	206900	0	0	0	0	0	0	1480000	1411000	202810	1238200	2029000	1634600	0	1202400	0	0	0	467960	0	328760	481660	1402300	660050	964870
O88286-8	191440	0	0	116500	0	0	0	348590	0	0	674850	215760	179190	0	0	0	0	155680	0	0	1017800	123130	0	0	1717700	791610	1944400	253930	331400	0	204960	65912	189810	0	187810	0
O88286-9	1507300	0	1058210	1312000	1363865	2287000	0	3222000	2124190	180630	1968400	3398700	2426000	1898600	1426200	2228000	2854500	1023300	791540	770620	1992800	789925	2691850	1895600	4401200	1856350	3484100	2572300	3406900	2929100	1146500	1080160	2177500	1091640	0	1862000
O88286-10	1638900	1499000	407470	0	2814700	2287000	3915300	3718000	4556800	247660	1118300	4083700	2626900	2338300	1426200	2549100	231220	1389800	5055300	2587900	2653800	538550	4451100	4011600	0	2611600	0	2572300	3406900	881150	210710	2201500	2303000	1769300	1659300	3358900
O88286-11	214840	0	0	0	324420	196190	295220	286270	0	0	280940	309110	0	0	0	0	0	232860	180480	344360	249520	328010	0	0	231790	228170	371750	189050	0	185230	0	401990	128900	138190	0	255100
O88291-1	58901	0	159850	90694	0	0	36604	405670	0	0	344700	0	134890	146290	114900	0	81590	0	349480	0	203550	0	634290	0	0	0	0	0	0	492060	233790	0	444650	0	269500	0
O88319-1	1139000	0	414930	0	345900	0	188420	0	0	0	251220	0	0	0	488180	0	0	230470	0	0	292010	0	0	179970	0	0	534040	0	327660	631230	0	0	0	0	0	0
O88343-1	0	0	0	0	0	0	0	0	0	0	0	0	0	0	0	0	0	0	0	0	0	0	0	0	0	0	0	0	0	0	0	0	0	0	0	0
O88343-2	0	0	0	0	0	0	0	0	0	0	0	0	0	0	0	0	0	0	0	0	0	0	0	0	0	0	0	0	0	0	0	0	0	0	0	0
O88351-1	328460	773090	629740	0	908780	697960	822700	440890	738740	0	694490	492470	792260	539880	548560	323280	1065600	520540	526940	518770	529180	240810	651910	406460	0	646480	0	492980	0	306660	0	598520	0	430330	598980	0
O88379-1	269390	472830	492140	375660	524410	0	0	416280	0	0	0	0	533450	0	555320	405840	0	395550	0	0	317920	0	0	0	502270	0	556460	201200	440410	0	730250	0	0	0	0	0
O88413-1	0	999450	1124800	824260	836410	981870	793520	1626000	1480900	0	631850	1216300	1198800	872060	791700	0	2015200	0	489070	448860	375140	497540	544240	0	2933900	481160	1405700	1710300	1925900	965990	660080	0	451860	0	530880	0
O88413-2	250720	542140	404710	239340	424940	339950	615550	279910	472810	0	300340	0	286540	273610	361020	374810	483460	272860	207240	400980	193340	166410	220230	227680	486510	372280	301380	396280	0	183920	0	324460	0	170940	348430	0
O88447-1	1641800	3116900	4304050	2509900	3345950	2828400	1108400	2968000	3050000	161630	1502100	3274900	2159800	2069050	1967700	2308750	3289200	2043910	2085700	1921850	1511700	1404070	2739900	1924100	1143600	1828300	2248400	1867550	3372500	2786900	2252850	1222800	1826100	1477070	1800600	402240
O88448-1	0	0	0	0	0	0	0	0	0	0	0	0	0	0	0	0	0	0	0	0	0	0	0	0	0	0	0	0	0	0	0	2489900	0	0	0	0
O88448-2	3405000	4675200	5044700	4733100	4507800	5514800	5067600	10469000	5833700	333100	4918700	4478400	4017500	4656400	2592500	5054400	4735200	4049200	4442400	2961300	4639400	2064200	3213600	2537900	3190500	3047900	3144100	9362800	2825600	4962500	3980500	0	5263700	2623300	4929800	2538400
O88466-1	0	0	0	0	1097200	0	0	0	953550	56925	862000	787340	112830	0	0	0	0	0	770850	0	1153700	620550	534010	551710	0	534250	0	0	0	1095000	0	477630	0	682040	0	526390
O88466-2	0	0	0	0	0	0	0	0	0	0	0	787340	0	0	0	0	0	0	0	890960	0	0	0	0	0	0	0	0	0	0	0	0	0	0	0	0
O88466-3	2270200	2536000	2000200	2335700	2645000	2084300	2357700	3050900	1565580	0	1677000	2053900	3100600	1943900	2140600	2328200	2341350	2056400	2207400	2726250	1990700	1268020	1848520	1169295	3776100	1383235	2791750	2704900	3880900	1883055	1497105	743690	1449175	1268050	1441000	1077840
O88466-4	385810	0	0	216300	0	0	490410	756080	864290	49189	449230	851260	0	233000	0	338010	0	160680	900700	730200	506770	662800	877920	494160	281140	443940	296310	270580	270880	688050	308650	156640	765060	530710	610650	659570
O88477-1	26741000	23547000	30916000	28213000	28208000	29671000	33103000	39405000	31869000	1783300	28715000	34873000	21219000	36218000	30311000	31413000	31136000	35636000	26771000	29054000	27067000	23056000	30540000	32457000	34850000	13628000	31709000	34112000	27248000	41613000	26765000	21201000	25204000	20498000	17839000	26004000
O88487-1	1679700	0	3438200	3489100	3809800	5623600	3653300	3201300	0	0	2831400	2148900	0	0	3282300	4625600	3620100	3148500	3179400	3474000	2027900	2216000	4647900	2395800	3703300	3219500	1561600	0	1811000	2690900	4341800	0	1094100	2423600	3151000	780220
O88487-2	0	0	0	0	0	0	0	0	0	0	0	0	0	0	0	0	0	0	0	0	0	0	0	0	0	0	0	0	0	0	0	0	0	0	0	0
O88487-3	0	0	0	0	0	0	0	0	0	0	0	0	0	0	0	468230	642680	0	0	0	0	0	0	0	795070	0	0	0	686910	0	303120	0	0	0	0	0
O88487-4	264440	540370	444960	427820	679770	566290	688170	547390	497150	62576	470680	491030	0	307910	444360	0	0	325990	534150	0	0	0	0	458130	0	279550	785820	460670	0	415700	0	205210	0	0	0	0
O88508-1	277730	236380	0	0	0	0	0	0	0	0	0	0	0	0	199470	256940	0	0	0	518760	377250	319300	346400	322760	0	412880	0	197000	0	540300	266610	313240	387600	732040	752770	363330
O88508-2	1211600	935280	895500	909200	1610200	1095000	1299900	913080	1184900	149230	792660	981810	881110	1312800	1207300	1361800	1205400	1072300	2350600	1814100	1895100	1713200	2024000	1572000	1906800	1622600	2098300	1439400	1880400	1652100	1260600	1551600	2408800	1711900	1989500	1504600
O88532-1	3959000	7946000	5700500	5658600	5171000	5109200	3652800	7974900	4326600	254440	3446900	4399600	5512000	6463200	4825800	4490100	8568700	4901000	4910000	5803300	4974200	4135300	6041900	6447400	9589200	3431000	7157100	6963200	7047700	3357100	5131300	1085400	4572500	4251900	6513500	3457400
O88543-1	300100	516620	611800	493000	581800	336370	0	0	571940	64011	290980	0	0	256500	451740	435490	0	352780	0	0	496820	0	509400	480420	0	0	0	0	527410	378000	460840	0	0	0	0	432750
O88559-1	673670	984120	1026800	981310	1090500	909500	817790	1027500	0	0	670470	967510	921130	1071900	857960	1134900	1207600	883710	0	535070	595930	746710	845160	874510	826360	0	869110	998370	840490	1117200	1000800	547770	867820	1056600	788950	604820
O88569-1	770470	1094900	1332000	731370	1607300	2066000	914310	542450	1235800	0	464270	819490	872320	1438800	664230	2020300	1362400	836070	732340	1448900	1004400	1327000	1097400	1049500	1088800	498120	761260	1024700	859490	1054100	599920	1109100	515940	1176100	994810	526700
O88569-2	280320	170820	142960	0	174180	0	784000	597910	660920	62024	559430	779140	0	0	0	209330	0	0	349270	0	725080	0	315930	147470	0	244620	237010	210510	0	452140	160360	122630	599800	247870	554780	234850
O88573-1	368520	958760	866033	1140203	1088460	923713	543960	693773	844550	0	468200	446393	1332257	639653	905893	936203	1432700	451732	813843	715717	632180	268830	496398	526567	1215013	508430	1626603	532217	818573	716847	871420	0	698060	336443	582760	198110
O88574-1	599720	1348090	1674270	774605	1164530	2343950	241200	1173155	2359100	0	1994150	1912100	1779150	2174950	674355	1655160	6631500	733350	1907960	2393100	1137990	717090	2682600	1074735	1415160	1253060	1337400	944265	748640	1511150	1292835	334410	1174480	1841730	1438000	521660
O88587-1	1548100	3251200	2329700	1772400	2439600	3193200	2030700	1786900	2160200	61819	1099200	1455200	2233600	1875600	1983800	1873800	3348400	1406500	1028000	565500	1620700	637470	1286900	716870	3069200	525380	2544700	2074000	3433700	1271600	2173000	681190	920410	500650	1102600	617840
O88587-2	0	0	14379000	0	0	0	0	0	0	797250	0	0	0	0	0	0	0	0	0	0	0	0	0	11294000	0	0	8113200	0	0	0	0	0	9107600	7772600	0	0
O88622-1	496060	0	0	0	401660	545290	0	0	517830	0	0	666680	789970	0	0	0	780090	0	0	0	415620	0	0	0	999450	0	767230	0	1083500	0	0	0	379680	0	379730	0
O88622-2	0	0	0	0	0	0	0	2347900	0	0	0	0	0	0	0	0	0	0	2733700	0	0	0	0	0	0	813820	2098100	0	0	0	0	0	1644000	0	0	0
O88622-3	1168100	2724500	1618300	1193300	1370100	1940600	916630	2044500	1139200	0	1151400	983280	1057300	1155400	1232100	1511400	2657500	810810	2324500	1229300	1304700	687480	976670	1154200	1511800	800490	1661100	1608600	1158000	1341900	1461900	833940	1080200	1152300	1123200	983370
O88622-4	587230	952000	965810	661650	615240	539060	653730	616920	557310	0	555680	434330	1019700	561680	566660	532970	1140300	410770	348830	368130	521990	457500	722510	420950	1047100	257560	1200800	662430	965210	878970	759900	400330	599640	360170	711050	302210
O88643-1	0	0	0	979440	0	0	0	0	0	0	0	0	0	0	0	0	0	0	0	0	0	0	0	0	0	0	0	0	0	0	0	0	0	0	0	0
O88643-2	0	0	0	0	0	0	0	0	0	0	0	0	968600	0	0	0	0	0	0	0	0	0	0	0	0	0	0	0	0	0	0	0	0	0	0	0
O88643-3	0	0	4749800	0	4031700	3403400	0	1853800	0	0	0	0	1880000	2002100	0	0	0	0	0	0	2465300	0	2199500	0	0	1916300	0	2249000	2625100	0	2944100	0	1785500	0	0	0
O88643-4	1036200	2069300	1871500	609870	1445300	1831000	1249700	1025700	1321700	0	743320	1231900	0	1132700	800420	1435600	2301700	642950	704260	901490	1023600	1089800	1122800	1261000	1201000	798170	680540	0	1227600	0	0	1028600	916130	1456800	1363100	666450
O88665-1	791330	1344400	1360400	1337700	1096500	0	1073700	1128800	0	90576	833820	1435400	739800	1109200	599630	0	687330	0	1178500	0	2011300	1025200	1697600	1403500	634760	922920	510800	1062700	768710	744410	907360	0	1013000	1271300	1908400	0
O88700-1	0	0	0	0	0	0	0	0	0	0	0	0	0	0	0	0	0	0	0	0	0	0	0	0	0	0	0	0	0	0	0	0	0	0	0	0
O88700-2	0	0	0	537160	0	0	0	0	0	0	357930	300800	0	0	0	0	0	351340	0	1835000	372580	468790	376040	538470	0	240670	0	0	0	0	0	287560	594870	973310	370770	1284000
O88700-3	741240	401330	828260	697480	759010	812530	534640	892680	794220	0	554760	793900	633280	588400	651590	632450	924710	384570	682430	0	1214300	0	898240	795660	823370	415660	857230	504890	1011300	967100	895250	0	775330	716350	858440	0
O88738-1	0	0	0	0	0	0	0	0	0	0	0	0	0	0	0	0	0	0	0	0	0	0	0	0	0	0	0	0	0	0	0	0	0	0	0	0
O88738-2	0	0	0	0	0	0	0	0	0	0	0	0	0	0	0	0	0	0	0	0	0	0	0	0	0	0	0	0	0	0	0	596300	0	0	0	0
O88738-3	2919300	6541700	3849100	4688300	3756800	5466000	1647700	3424500	3693200	141490	3355500	3296900	4658100	4253600	2538700	3577400	5396200	2243900	2935900	3584500	3429600	2599800	3175900	3097100	6845500	1968200	4268200	5779200	5421900	4480100	2491500	344200	4414500	3080100	2862000	2104300
O88738-4	0	0	0	0	0	0	0	0	0	0	0	0	0	0	0	624920	0	0	0	0	0	0	0	0	0	0	0	0	0	0	0	0	0	0	0	0
O88738-5	773070	629740	853590	0	0	643620	389990	0	463170	0	356360	357320	870560	441670	537570	419740	745810	0	485570	0	482110	264140	295220	436830	673420	345980	541380	455920	664710	629220	492360	198900	449390	219600	473310	0
O88746-1	177470	262690	396030	0	369030	0	0	479780	432090	0	0	297200	0	485880	304540	401480	0	315840	270980	0	275970	144530	0	227470	396030	0	0	0	0	267960	379040	0	164930	0	428000	205500
O88746-2	338340	1265600	1612500	678350	1506300	1423300	475620	499800	992050	0	397660	308070	731680	1009400	797360	1279000	1167190	426850	401570	323300	473460	452840	582120	590650	672260	357000	368540	729780	509330	0	983440	329450	0	571730	545860	299910
O88746-3	1140700	0	574300	400940	977490	0	3132800	2935000	3441800	253120	2888300	2381800	279890	952010	628040	632260	0	891910	2618600	792310	2911200	621110	1834400	672530	512780	852620	0	1262600	357290	440390	0	1045000	2979100	1166900	2310600	1400800
O88746-4	0	0	0	0	919950	1582200	484250	2127500	952310	0	0	845790	1279460	0	472070	0	1492500	471770	0	0	408790	394750	0	0	2913800	410130	392530	1870200	870330	0	402470	0	0	0	0	0
O88746-5	1294300	2688700	3244600	2566800	3377100	2223600	1908800	1655400	2257100	0	1499300	2278400	5184800	2479200	3236300	2122900	3522100	2703600	491680	800200	1154700	986100	1071200	731610	1965100	790110	3131600	2483400	3882600	1216300	2492300	481320	643670	429080	662720	593460
O88746-6	484590	0	0	0	0	0	644990	503520	948450	28650	709800	558560	0	0	226880	0	0	147770	440050	0	429080	110170	0	0	0	158130	0	437430	0	342570	0	0	428950	150620	604290	0
O88796-1	1222900	1255600	980650	1056700	2028700	1600100	1709600	3198400	2410200	54033	1411300	1814400	1783900	2105600	1200200	2456900	2204300	1624500	1591900	2503800	1227600	1634500	2068000	1826700	1992700	1451900	1890900	1742400	1903500	2333000	1702100	1010200	1278700	1456600	1513600	1877100
O88866-1	0	0	199660	0	0	0	0	1127300	579510	0	528420	1158900	0	0	0	0	0	0	4013300	3105100	0	2682900	4265800	0	700420	2142400	0	0	524640	1041300	0	2677100	3270800	5337900	2865000	0
O88870-1	0	0	0	0	0	727390	0	0	0	0	0	0	803950	0	0	0	990560	0	1437700	0	0	0	0	0	826610	0	770390	0	1424200	0	0	0	1171500	0	0	0
O88874-1	3893800	2851100	5431400	4395200	6596900	4462100	7302800	5149100	6847100	504730	5129900	6807000	3132000	6041000	6339400	5221800	5780500	6287300	8439400	7674000	4453300	4961600	9356600	5691800	2926100	3692500	2379800	5143900	2552400	8406800	3953400	4498400	4810100	5377000	5315400	6500300
O88874-2	3967950	4910900	4139850	4172700	5048650	4633150	3746700	4266250	3958600	425450	4079100	3595650	3916950	5890850	4249750	3567000	4262800	5282800	3292900	4716900	3637900	4127600	4831650	5296300	3376000	2369400	3681000	4130650	3903450	6381550	4026600	2728300	4744600	3433650	3318900	4623950
O88878-1	0	1098215	0	0	1897500	958920	1032100	0	1153955	225250	1053580	2712400	1259700	548550	0	469600	0	957480	406260	515360	0	0	1004400	569370	0	427580	802270	1199530	293290	1292545	279440	595680	2237000	493140	370410	0
O88878-2	1313900	0	1985000	1445900	948370	1390500	653250	2553200	1067900	152930	711150	1846900	1629700	1292100	877110	1139400	1057400	907050	514330	457240	769180	686840	0	1089100	1503000	0	2288600	1357600	1853500	2362000	1203800	0	1224600	632700	597860	889680
O88888-1	503500	564540	516030	354780	580250	596560	344740	492900	283570	0	424480	493040	408900	553570	305130	0	572910	629860	452140	316170	0	203020	378400	249440	486800	214490	420350	697390	431090	457830	343650	310000	474080	327700	533750	0
O88907-1	668280	0	0	0	0	0	0	0	0	0	0	0	0	0	0	0	0	0	0	0	0	0	0	0	0	0	0	0	0	0	0	0	0	0	0	711420
O88907-2	720740	424550	784420	874560	598660	705180	900930	894950	720310	0	575500	824580	888520	394510	567420	575480	759220	564550	627130	1043400	896060	667100	1026200	672270	988070	671670	802740	958810	943090	883960	357790	667650	928450	562030	722520	1206600
O88935-1	0	0	0	0	0	0	0	0	0	0	0	0	0	0	0	0	0	0	0	0	0	0	0	0	0	0	0	0	0	0	0	0	0	0	0	0
O88935-2	0	0	0	0	0	0	0	0	0	0	0	0	0	0	0	0	0	0	0	0	0	0	0	0	0	0	0	0	0	0	0	0	0	0	0	0
O88935-3	176380	463250	573970	0	413460	457750	355420	0	475840	0	0	266560	412020	0	0	282190	638530	0	0	0	394310	0	0	0	427100	0	0	0	317830	325960	273610	0	0	304520	233290	0
O88935-4	176380	463250	573970	0	413460	457750	355420	0	475840	0	0	266560	412020	0	0	282190	638530	0	0	0	394310	0	0	0	427100	0	0	0	317830	325960	273610	0	0	304520	233290	0
O88935-5	5862500	8487550	11281000	7631150	7355700	8298100	4371600	5258950	4365150	119590	4253650	3758600	12745000	5006200	6110600	4665100	17206500	4174800	3313500	2212700	5204300	1134790	1997050	1208700	13231000	1747000	13398000	5389150	14270000	4968400	3879600	496855	5106100	1421950	3838300	840770
O88935-6	0	0	861380	803340	0	866890	632080	0	1249100	0	0	0	0	0	0	511080	1095600	0	0	0	1242300	0	648590	469590	0	0	0	0	1864100	0	0	0	1497400	549540	0	620300
O88935-7	0	0	0	0	0	0	0	0	0	0	0	0	0	0	0	0	0	0	0	0	0	0	0	0	0	0	0	0	1864100	0	0	0	0	0	0	0
O88939-1	568930	0	2223100	0	650510	0	9060800	0	10084000	0	0	31927000	3477300	0	0	17053000	6033300	0	796650	0	0	12353000	0	0	13356000	5956100	0	0	13228000	28907	343480	7519600	805270	0	638020	0
O88939-2	2460900	1854200	1978200	2958500	2616800	2138500	3997200	3110200	3991600	189090	3904400	4148300	1907700	2080700	1685800	2810800	3277800	3319700	2723000	3903100	2811100	2695100	3338400	2959900	2339400	2453900	2279400	2856600	2658700	1783000	1869800	1199900	2590600	1977800	1619000	3103800
O88942-1	0	0	0	0	0	0	0	0	0	0	0	0	0	0	0	0	0	0	0	0	0	0	0	0	0	0	0	0	0	0	0	0	0	0	0	0
O88974-1	0	835500	0	0	0	0	0	0	0	0	0	0	0	0	0	0	0	0	0	0	0	0	0	0	0	0	0	0	0	0	0	0	0	0	0	0
O88974-2	0	0	1740700	1436400	744240	0	532900	674930	0	0	475470	345170	0	412620	1157100	0	1331400	429140	0	419930	0	360350	0	269110	0	0	0	538430	0	360130	517310	278850	369310	233280	469350	0
O89001-1	478680	358400	0	0	1022100	1108200	0	435970	0	0	0	868460	0	1050800	0	1007600	0	0	0	999210	0	309300	938870	357090	0	349870	0	423750	547510	1186100	1465200	0	528660	0	0	647550
O89001-2	0	358400	0	0	1022100	634970	0	435970	0	0	0	405750	0	555400	0	0	0	0	0	546990	0	0	548100	0	0	349870	0	423750	0	607920	647640	0	528660	0	0	316990
O89032-1	0	0	0	652510	0	0	0	0	0	0	0	0	0	0	0	0	0	1657600	0	0	0	0	0	0	0	0	0	0	0	0	0	0	0	0	0	0
O89032-2	2352700	1666000	1165000	0	766850	895630	3778500	4820100	5558600	300240	3900000	4284800	791200	570130	642250	713600	1245900	571940	1134400	906020	1183300	504990	1133900	783160	2650700	480880	1954600	2422800	1396700	2129800	834760	449670	1440600	827570	1897500	649070
O89032-3	538560	1008800	0	1410500	2411100	2763100	1297000	1247500	820980	84016	729970	916820	1600400	0	1105300	0	0	0	0	529900	541940	0	0	510360	1041800	511500	1415500	1053200	1553400	0	1052900	480640	682630	436220	0	571120
O89032-4	3578000	5683700	5898500	6424400	2842000	7157700	6945200	8083800	7311800	362270	6509700	5919600	4488900	3564900	1805200	3956200	5368600	3747200	4556300	7964600	3147800	3548100	4034900	4031700	4622100	2391300	3999300	5246200	5698800	5518400	2106800	3218500	4363600	2629000	3723400	3289200
O89032-5	5712200	8688500	9742900	7407800	9464700	9188400	11110000	14111000	10634000	644510	7380800	13157000	9400800	7679800	6681700	8009900	9805100	6773800	9438200	6032900	5090600	4472000	5937200	5562300	7453800	3142600	6723800	7021900	6421500	8805900	5641200	4509500	7069900	5964500	7298300	5550400
O89032-6	0	2688200	3897400	0	3196500	343180	0	4684700	4418500	0	0	248930	4457900	2802000	0	0	0	0	0	0	0	259720	0	0	0	1237100	4670500	2803500	3423300	261680	0	0	0	0	255060	0
O89032-7	624180	0	307560	0	409320	318610	1577600	1758500	2350100	47954	1922500	1600400	217370	382420	343420	0	0	0	818470	728770	2479500	0	793010	938320	0	603310	180690	538070	0	776640	272260	0	1618500	0	911090	1732400
O89032-8	2680100	0	1134000	0	0	2177500	0	0	0	792780	4232400	5923300	0	1646700	966700	1615300	0	0	0	1712900	0	1495900	0	1825500	183930	2532300	0	2274100	0	3243900	1118800	3397200	0	0	4649700	3837500
O89032-9	1550200	2320100	1163800	1692100	1598500	2107600	2263100	4127600	3363100	0	2492000	2988100	1207000	1912700	962400	2134300	1369900	1561200	1613100	2421300	1725200	1409700	1202800	1340300	1921900	1368700	1510400	1512800	1199400	2012900	2147900	1532600	2535000	2115200	2137000	1785100
O89032-10	0	0	2037700	0	0	2025100	4769200	0	4163100	0	3759600	3682400	1523800	2841900	2831500	3349700	2101900	0	2024500	0	0	2521800	0	3714500	1548200	0	2138900	3466400	1141800	0	0	0	2365900	0	2197300	3491600
O89032-11	0	423210	0	0	0	0	237930	482240	579570	0	429520	302290	0	290380	175280	260850	0	0	0	0	0	0	0	0	201060	0	0	0	0	315230	0	0	0	0	0	0
O89032-12	0	423210	0	0	0	0	237930	482240	0	0	429520	302290	0	290380	175280	260850	0	0	0	0	0	0	0	0	201060	0	0	0	0	315230	0	0	0	0	0	0
O89032-13	745620	1131500	0	991340	0	1096000	822860	1759400	1345700	0	1485400	2099100	791160	793890	0	1167500	1019800	461160	795850	1121100	1139300	663190	1023700	931930	1063800	531070	1228700	843380	0	1494000	845890	0	1821200	1585800	1031500	1112200
O89079-1	0	587870	199160	295550	287950	418050	283930	598940	484370	0	327930	510610	350120	0	273150	429350	750410	120490	210890	119070	206310	105720	213310	185220	487260	201310	424440	192490	273400	320150	265910	142790	234420	149250	267880	121720
O89084-1	183480	512120	728520	364740	557070	650440	268980	307830	301100	0	165900	292010	686290	473320	283560	440820	844230	344680	233440	0	306810	279470	384830	300350	468420	300220	390370	240140	504700	203690	385760	0	0	271160	0	0
O89086-1	0	0	241830	321570	0	314280	587840	0	892770	471210	668800	0	0	0	296080	244080	0	873430	0	0	1082900	160940	592620	0	0	336250	165750	366590	0	542790	243570	790920	929200	711890	495520	1010800
P00520-1	359340	400710	519060	555360	672340	555030	415160	879790	985510	0	332770	383840	492720	479890	319960	510630	848150	523580	512300	0	398450	224770	355880	267600	1027300	0	926590	691590	427130	504890	352300	0	0	0	0	235290
P01108-1	393720	0	618360	521660	991590	0	1407900	744630	905930	0	709470	0	603980	0	752450	0	0	0	0	0	1170000	0	2115000	0	430740	0	439070	0	0	0	770110	1086400	804590	2204400	1812100	1244100
P01896-1	218070	349695	722440	413510	570740	368570	768100	933460	801380	52062	784675	801815	345650	408525	615045	601720	444380	378260	207120	0	379190	308545	272090	233685	806050	0	807360	743070	658220	538182	421520	0	443100	381760	348880	382500
P04627-1	0	0	0	0	0	0	0	0	0	0	0	0	0	0	0	0	0	0	0	0	0	0	0	0	0	0	0	0	0	0	0	0	0	0	0	0
P04627-2	0	0	0	0	0	0	0	0	0	0	0	0	0	0	0	0	0	0	0	0	0	0	0	0	0	0	0	0	0	0	0	0	0	0	0	0
P05064-1	0	0	0	0	1147200	0	0	0	0	0	0	0	0	0	1329500	0	0	0	0	0	0	0	448210	0	951540	456740	1071600	0	937530	0	0	0	0	0	0	0
P05064-2	1223100	458110	496280	481070	790610	446730	1245700	1644300	1619900	176560	1423900	1491000	594430	850380	955420	663850	659100	636910	595960	574970	540280	400530	849750	967550	1112700	324640	1553400	983150	1137400	1348600	536630	292200	927250	482410	873690	498980
P05213-1	0	163120	253100	250000	181640	241320	171780	290130	245390	0	266140	130890	167300	255880	0	281890	236560	139170	406920	203230	305870	202840	315190	164320	219230	209530	185150	311960	192360	190420	0	196080	278260	221870	275670	164430
P05213-2	0	0	0	0	0	0	0	0	0	0	0	0	827510	0	0	0	0	0	0	0	0	0	0	0	0	0	0	0	0	0	0	0	0	0	0	0
P05213-3	1859500	1941400	1511200	733250	2851400	2092200	1782600	1423500	1860600	0	1212300	1731300	0	2533900	1108600	2636800	1868500	914860	1865700	1237400	3103300	1956200	2783500	2430900	1564200	2321100	844510	2120700	1160900	1055700	3062200	2627700	2036500	3354000	3169200	1751000
P05480-1	0	0	1260500	0	0	0	0	0	1200100	0	1168500	736610	0	0	0	0	0	847580	0	515600	0	0	708880	425880	1272600	0	0	0	0	857220	0	304850	0	0	713900	0
P05480-2	791090	0	0	1646500	1267900	856060	1965700	1877400	0	0	0	0	1999600	0	1169000	1072900	1002000	0	0	0	752400	659150	0	0	0	951820	1377000	725010	998800	0	0	0	0	0	0	1196300
P05531-1	267730	0	0	0	604480	0	846020	567650	979140	0	542210	567830	0	0	0	559940	0	0	1096500	0	0	259550	0	0	0	352610	0	0	0	1040800	0	0	357450	0	0	427490
P05627-1	2447600	0	0	0	0	3486900	7453500	8790500	10693000	402090	5402100	0	0	5069600	5047000	4757100	2020100	0	5429700	6896900	3271100	4656300	0	5318900	3172200	3127500	1954400	4546400	0	3829800	4245600	3431200	4619600	3646500	5187000	0
P05627-2	0	0	0	0	1114300	853700	0	0	1374100	0	0	0	0	0	520290	0	0	669150	0	0	0	0	696690	0	0	0	0	0	0	0	0	0	0	0	0	570730
P05627-3	256970	706830	885970	430010	1645600	544310	1082100	628660	2137300	0	1230800	0	593470	994350	498710	1050900	636030	0	1202900	1745100	348400	743620	839700	859850	334600	945920	0	789200	0	1095900	458510	556430	514390	751660	606570	621900
P05627-4	535880	751540	576350	472610	1611100	1265400	2003600	1769400	4028000	0	1053200	1444300	762630	844380	1130600	1311900	1733400	683440	924910	1001700	504890	631450	373040	391040	1722600	670570	1281200	1931600	823670	544440	1194200	404340	384330	223410	344660	484120
P06537-1	544230	0	493010	0	501500	0	223300	614550	867960	0	248210	513030	363430	0	588900	633420	995440	0	525990	0	390970	0	287720	0	681190	352460	919500	816110	455620	0	650640	316140	344240	235720	526670	346730
P06537-2	0	0	888370	0	0	0	1437000	1770000	908170	0	856250	1782100	0	0	1582900	0	1381900	0	912060	1243800	0	493030	741740	0	1273200	0	1197800	0	1673000	0	0	660060	1099500	0	1193800	1007700
P07356-1	0	0	2418100	1031800	1777800	1356500	504950	0	1381900	0	464380	254670	1614900	0	800770	910400	3379500	345380	0	0	0	0	0	0	487850	0	0	0	315710	0	738940	0	0	0	0	0
P07356-2	0	0	0	0	0	0	0	0	0	0	0	0	0	0	0	0	0	0	0	0	0	0	0	0	0	0	0	0	0	0	0	0	0	0	0	0
P07356-3	0	3959200	0	0	0	0	5669800	0	0	0	0	0	0	0	0	0	9398900	0	0	0	1597800	0	0	0	1250200	0	564360	0	0	0	2152900	1146000	0	969810	1185700	0
P07356-4	376580	934490	0	946570	1507500	1344300	2683200	697330	3440400	0	1817700	462320	1453400	578130	1512500	890970	5357200	445030	297540	0	731920	0	436240	133660	730980	0	323930	479880	610330	412900	1146900	453110	431450	514890	884870	779930
P07356-5	0	0	945950	553000	0	849330	0	0	0	0	0	0	734010	0	407150	0	1209100	0	0	0	0	0	0	0	0	0	0	0	0	0	0	0	0	0	0	0
P07901-1	0	0	0	0	0	0	0	0	0	0	0	0	0	0	6245200	0	0	0	0	0	0	0	0	0	0	0	0	0	0	0	0	0	0	0	0	0
P07901-2	406860000	393280000	407120000	297560000	372590000	458260000	288190000	467580000	307390000	8322400	293440000	252360000	452420000	312900000	326120000	346400000	460490000	296600000	146630000	114890000	150940000	100220000	151030000	141730000	564330000	71972000	411110000	336800000	516500000	218270000	308420000	37667000	193020000	94120000	171330000	79589000
P07901-3	54643000	101490000	63305000	63533000	68819000	93834000	55798000	88496000	56933000	14385000	37868000	52295000	99167000	59355000	54030000	57878000	93956000	53883000	25327000	18161000	30143000	16586000	23732000	28113000	139640000	15018000	131070000	72353000	88415000	40859000	57061000	10131000	28637000	19392000	37702000	7323500
P08046-1	0	0	0	0	0	0	0	0	0	0	0	177290	0	0	0	0	0	0	0	0	0	0	1094300	376310	0	0	0	0	0	0	0	0	202250	406830	650980	0
P08046-2	0	0	0	0	0	0	0	0	0	0	0	0	0	0	0	0	0	0	0	0	0	0	0	0	0	0	0	0	0	0	0	0	0	0	0	259050
P08113-1	1849100	2357600	1852600	1346100	1356800	1641600	888780	874220	1012900	0	830130	0	2629100	1012500	1633600	1096000	3786400	784500	0	0	930580	0	0	0	3045000	0	3975000	1797000	4264700	0	1263500	0	0	0	0	0
P08775-1	0	2098500	2420700	1540400	0	4041700	2027100	0	0	0	0	0	2223800	0	0	1045500	0	0	2798100	2181400	1743500	0	1815500	0	0	3361300	0	1319700	0	0	0	0	2501600	0	0	0
P08775-2	1202400	0	0	0	1753400	0	2372200	1719000	2838900	84554	1632600	0	0	0	1219200	1361800	0	1372800	1702200	0	2233000	1432700	0	1649700	0	0	0	0	1751900	2074800	0	0	0	3044000	2424000	1429400
P08775-3	1513500	2010300	2088200	2327800	2137700	1894600	2968100	2095400	2402600	195010	2246000	1678200	1978500	0	1617600	1915000	3362400	1524300	1912300	2402400	2363900	1870600	1953000	2306200	1718100	2262300	1633200	1622200	1866900	2487900	1878400	1868600	2878400	2462700	2297300	2258700
P08775-4	1202400	2098500	0	1540400	1753400	2402300	2027100	1719000	2838900	217880	1632600	2182300	2223800	1451600	1219200	1045500	2775100	1372800	2798100	2181400	2233000	1432700	1815500	1649700	1804100	585300	1697500	1319700	1972400	2074800	1051400	1265100	2501600	1342100	2424000	1429400
P08775-5	1073900	1531500	1821600	1698400	0	0	0	0	1583900	108690	0	1198800	1832100	0	1261500	0	0	0	0	0	0	1263100	1546400	0	0	0	1489200	0	0	0	1532500	1208500	1946000	0	1960000	1549300
P08775-6	0	0	0	0	0	0	0	0	0	0	0	0	0	0	0	0	0	0	0	0	0	0	0	0	0	0	0	0	0	0	0	0	0	0	0	0
P08775-7	292140	440420	0	671600	515390	669520	0	551860	407640	0	323850	586790	619500	432010	0	682290	846170	404210	457420	441960	540520	401770	345550	393870	0	308670	0	458500	666690	507150	0	528670	500740	557930	574460	0
P09405-1	277710	861120	1396500	503220	412530	401190	256920	411610	539250	0	720860	291550	813410	758490	500330	429560	561940	371420	788240	950790	464610	483410	1199800	1186400	535200	427450	698370	527060	400580	539520	707080	228430	814900	954790	1080300	634930
P09405-2	1140300	1666000	1525200	877280	1112400	1248800	780090	1561000	1088100	0	669850	542640	907230	1426300	603570	824820	1710100	838700	461950	740950	750640	568230	2545400	882230	1309000	637380	993880	943460	964560	595340	1204800	675040	474630	1801600	3596100	560960
P09411-1	2294100	1390100	1847000	1152700	1774200	1686100	3302000	2535800	4414000	0	2788600	1451600	1546800	2532300	2443900	2197200	2245700	4021500	1445200	709420	1092200	715680	1569200	844190	3551100	1029000	4280500	2568000	2223700	2423000	1990000	971600	1382600	1013500	1935200	766130
P09450-1	1209033	976523	1403540	968653	1576267	1063737	1436600	1442180	1561403	88428	1476453	1349067	1490913	644063	895700	1733900	2253200	468977	2469833	1712270	1615800	894170	1899733	1528900	1055523	1231200	1273867	716233	1072257	1119793	1099307	1058600	2173567	1471423	2015667	968673
P09926-1	0	1374000	1210400	898500	0	0	0	0	416100	0	540510	0	1335200	1153800	0	264120	466700	0	0	0	0	0	418600	0	392620	0	616140	0	0	0	639370	0	0	0	0	0
P0C7T6-1	1828300	844470	543210	965500	1170900	0	1232700	3018100	963240	312870	959220	1514900	0	1634500	788390	761870	0	1245200	1101000	1738400	773740	1361700	0	942170	1475200	0	1138600	1906300	0	2244300	794190	998490	0	446590	626080	1964300
P10107-1	201200	0	0	0	0	0	0	315680	1150400	0	0	454130	0	0	0	0	0	0	265570	0	363790	0	0	0	0	0	0	0	0	0	0	0	199900	0	259660	0
P10107-2	755410	1083900	878880	570020	749610	889870	1423000	867370	1884200	0	1426000	1100700	793820	711540	0	0	2065400	1023300	315720	335890	663800	289340	456470	0	486930	239890	528050	523820	0	358540	807250	507250	673680	224020	549230	297970
P10107-3	0	0	0	222370	0	907390	0	218880	531490	0	0	0	757380	0	595020	212020	1455000	0	0	0	0	0	0	0	0	0	0	0	0	0	0	0	0	0	0	0
P10107-4	15545000	12335000	14707000	7552000	10507000	10575000	16347000	17426000	18694000	1942100	12495000	14345000	14708000	6768000	8673500	8099600	26132000	4061000	7278900	3355800	10706000	2897800	4907900	0	21407000	4749000	21243000	16501000	23900000	0	8496700	2862600	10361000	75354	8314800	2630400
P10711-1	506290	5361800	21263000	3446000	827800	620400	8802550	0	6519600	282605	15770000	775510	2231200	6756300	2463850	0	461990	2271300	0	0	1220800	295150	5873300	9053400	21241250	495720	2945700	12963500	38062000	1480900	4497950	462880	9752750	5354900	4647700	15876850
P10711-2	78014000	111640000	109410000	113440000	231520000	97732000	181570000	118250000	236910000	21667000	81477000	103090000	91163000	139440000	115140000	141470000	103430000	146350000	101270000	77985000	110420000	63892000	77842000	123530000	106250000	46566000	212420000	120960000	107110000	136210000	4335300	143680000	192510000	76737000	102470000	133440000
P10923-1	3052500	9580450	11442367	10848733	8729850	11839800	2801733	7220867	9524700	125430	4509533	6821333	22670000	5895200	5754367	3845200	30154000	2984967	2971900	2793767	2673333	2192067	2556450	2628940	9946300	1945700	10022000	4337300	6017300	4168000	9649550	540740	2442200	1508533	6166400	1508267
P10923-2	0	1892900	0	0	2199700	10511000	0	0	0	0	1983400	0	0	1911300	0	0	3558400	0	0	1952400	0	1074000	0	0	179350	5599800	44716000	0	0	0	0	0	3017400	1080300	0	0
P10923-3	25186000	80611000	124050000	77991000	105560000	90864000	29731000	41310000	36359000	3606500	2174200	43447000	104850000	56886000	108300000	48199000	173220000	43507000	7661100	10080000	6582500	11957000	11852000	13974000	67998000	2355000	8569400	36574000	48692000	41445000	83632000	3018200	2624500	864350	5383700	1291200
P10923-4	1205900	3099600	4555350	2146850	1771700	2539750	0	930580	0	0	532540	937065	5017300	1260845	1871350	1015670	7418900	0	0	0	403630	170570	514640	302930	3490150	0	3978600	829020	3101900	618810	2282300	0	317450	152410	0	0
P11157-1	0	0	0	0	721430	0	439850	0	176020	0	0	0	89091	0	0	834460	118430	0	0	0	0	0	284490	0	0	175530	0	0	0	0	0	0	186520	0	0	0
P11157-2	3907000	6403700	10906000	9778300	5781500	11249000	11084000	6001600	7437600	0	8411800	4431900	11806000	11321000	13027000	12033000	8694100	14946000	16970000	8981400	3303800	3323000	5299100	3668600	7369100	6306600	6337700	5564300	6127300	11966000	7713100	5640900	9262000	6714300	4815600	6774800
P11276-1	0	367020	0	0	0	0	0	0	0	0	0	0	0	0	0	0	0	0	0	0	0	0	0	0	0	0	0	0	0	0	0	0	0	0	0	0
P11276-2	1574280	0	0	0	0	198260	688360	901670	0	0	1073300	547960	0	0	362320	0	334280	0	1075600	0	0	0	947330	0	1356700	697270	2080100	984080	1038400	1849650	311570	0	3016300	674040	2817400	509770
P11276-3	0	0	170770	0	0	0	558120	0	685790	0	529610	356810	0	0	0	0	0	0	17556000	20334000	8096300	6784800	11428000	8395000	535930	12368000	0	0	228790	352260	0	9266400	4850300	5639500	17690000	2270100
P11438-1	0	0	0	0	0	0	0	0	0	0	0	0	0	0	0	0	0	353380	0	0	0	0	0	0	0	0	0	0	0	0	0	191270	0	0	0	0
P11438-2	9060700	10833000	11116000	12606000	11570000	12793000	10691000	11784000	11892000	788400	9339000	13175000	9229900	9933800	7321900	9971500	11072000	12063000	13752000	13928000	9019800	9803000	10340000	11386000	7820400	9885700	9287500	10676000	8306500	17447000	9301200	10646000	11407000	10603000	14044000	13555000
P11440-1	0	0	0	0	0	0	19199000	0	0	0	0	0	0	0	0	0	0	0	0	0	0	0	0	0	21464000	0	0	0	0	0	0	0	0	0	0	0
P11440-2	16442000	27598000	24966000	30593000	19200000	14288000	0	21680000	30253000	2442300	33179000	16521000	31423000	30054000	36900000	24577000	15689000	36190000	42803000	44474000	20111000	15369000	30242000	29077000	0	14300000	29580000	17746000	11964000	38693000	19079000	16255000	39957000	30837000	30647000	43287000
P11499-1	20249000	37742000	27872000	25351000	19792000	25590000	12400000	21728000	9338000	2136700	15033000	12877000	40612000	22947000	26761000	15614000	34815000	15620000	6153700	7197800	10881000	3904000	7824900	10978000	56418000	3990800	60491000	24893000	42939000	11262000	13568000	2372200	9774900	5945700	10641000	4447500
P11499-2	358095000	563670000	476405000	479660000	485240000	593150000	295399000	465790000	279790000	45914500	248720000	277993950	568500000	431080000	472860000	296075050	579106200	394265000	156118700	183793500	317280000	144313000	201390500	179772000	479468000	132378000	560276900	508990000	612095000	347690000	396435000	154080000	258225100	142729000	282930000	97917050
P11798-1	0	0	0	0	0	0	0	0	0	0	0	0	0	0	0	0	0	0	0	0	0	59435	0	225030	0	0	0	0	0	0	0	0	0	0	0	62685
P11862-1	0	0	730750	0	0	0	0	0	0	0	0	0	0	0	0	0	0	0	0	0	0	0	0	0	0	0	0	0	0	0	0	0	1009800	0	0	0
P11862-2	0	0	0	0	0	0	0	0	1177400	0	0	0	540770	0	0	0	870940	0	0	0	0	0	0	0	638570	639850	511030	0	451430	0	0	0	0	0	0	0
P11862-3	437440	0	661160	0	1180400	0	1714800	0	6681400	0	6740300	0	341430	0	342640	0	1839400	0	0	0	30360	0	43709	0	2655600	16334000	0	0	1827400	0	325720	29622000	2349400	29862	1912300	0
P11983-1	0	0	0	1139100	0	395260	401460	0	0	72912	0	0	948120	1089700	883480	1232600	1947200	1355600	0	0	0	0	0	849680	1564900	552640	1660100	0	1620300	0	1012500	521370	0	0	0	511330
P11983-2	0	0	1565400	0	1954400	1853900	1864900	0	1818100	0	1334300	1470400	1920100	0	0	0	1534100	0	1404500	1799700	0	0	2196100	0	0	977090	1678500	0	1138200	1345000	0	0	1904800	0	1725000	0
P12265-1	865200	444740	0	444970	724380	530640	1046800	0	749790	0	1171700	706930	764810	782370	801040	1177200	756990	460710	713550	783770	1458800	858690	1313800	847290	810790	0	1142800	763650	0	0	0	0	1577700	0	955920	1471300
P12367-1	11576000	0	0	0	0	15193000	0	0	0	0	0	16894000	10265000	0	11456000	0	9088900	16321000	0	0	16894000	0	0	15395000	0	0	7734700	8812800	6394500	16148000	0	0	0	11639000	16093000	0
P12367-2	1252400	1275900	0	1447400	1988500	2058200	1910900	1872100	2265200	0	1901500	2143300	1262300	1758700	1052700	2067300	1158000	1727200	1612400	2598900	1577100	1520300	2645800	1962000	0	811550	846070	893320	849870	1386400	1248500	1325300	1322800	1392300	1281900	1383200
P13405-1	168260	0	0	260290	0	0	0	229200	0	0	0	0	237350	0	0	0	0	0	618420	0	0	0	269600	0	0	0	0	0	0	0	0	0	389530	0	0	0
P13595-1	0	0	0	631570	1556400	563210	528600	0	616750	0	536850	369990	0	868790	0	564460	1264400	1089100	0	688770	719420	818770	1301300	832790	0	789470	0	173670	0	0	0	397160	553400	0	530190	1216900
P13595-2	0	0	0	0	0	0	0	0	0	0	0	0	0	0	1108400	0	0	0	0	0	0	0	0	0	0	0	0	0	0	0	1098400	0	0	0	0	0
P13595-3	0	0	952180	890470	1909500	774920	714390	821920	1369300	0	829080	599970	1110600	1114200	1669500	1213700	1063300	926140	1744400	947450	1465700	1424200	2649000	1757900	0	1635600	0	0	0	0	1503300	589740	1326600	1101600	1356900	1814000
P13808-1	194010	340360	282700	0	0	0	0	0	0	0	0	0	0	255560	0	0	0	366400	0	0	0	0	0	0	189680	0	0	0	0	0	0	0	0	0	0	0
P13864-1	1686400	0	4002300	12607000	11171000	13873000	12496000	2595300	8088000	721310	6118400	3070400	0	6878400	9164900	6544700	0	12526000	5270400	0	4512300	0	0	0	0	3974800	0	4864000	1918600	4064100	0	17018000	1540200	3744900	2682700	2886500
P13864-2	0	590760	0	335630	1199000	670950	1040000	0	741950	0	681830	337280	652830	469950	702570	584920	704900	366440	710980	574440	434700	396540	564310	366390	0	716930	474070	381290	0	280980	0	630440	0	395760	734630	0
P13864-3	0	0	0	0	0	0	0	0	0	0	0	0	0	0	0	0	0	0	0	0	0	0	0	0	0	0	0	0	0	0	0	0	0	0	0	0
P13864-4	1123300	0	0	2616900	2082000	2664100	1053500	1736600	967030	227450	0	1417400	2751100	1879000	1848400	1671500	3602900	1710800	836010	879490	1367400	697300	0	0	1946500	753080	1775100	0	1176200	1285300	1527800	0	1345300	0	1080200	1062900
P13864-5	0	0	0	0	0	0	0	0	0	0	0	0	0	0	0	925520	0	0	0	0	0	0	0	0	0	0	0	0	0	0	0	670520	619160	0	0	1305400
P13864-6	0	0	0	0	0	0	0	0	0	0	0	0	0	0	0	0	0	0	0	0	0	0	0	0	0	0	0	0	0	0	0	0	0	0	0	0
P13864-7	0	0	0	802640	1692000	0	630640	0	1505800	0	0	0	0	0	784800	0	0	0	0	0	0	0	0	1028900	1236600	0	0	0	0	0	811330	0	0	0	0	0
P13864-8	983450	1747100	2211100	0	2179000	1808700	0	1899100	2862500	0	1318000	1034800	2089600	0	1368200	1176200	4223800	707930	571570	932090	1202300	615600	1962800	1060900	1794000	934820	0	0	1674300	734750	0	875590	1338900	1272300	2336700	1559300
P13864-9	671580	1171700	1047100	775430	1654500	1170900	1200800	1056300	966650	0	790530	911060	1090500	1146400	0	1485100	1667100	753670	499200	576880	1268300	0	0	684020	1133400	906370	1208700	700310	1365500	0	779650	807440	0	0	1134400	706560
P13864-10	205590	131970	0	0	959240	504510	428470	449830	536350	0	0	355630	0	0	0	744630	1105000	0	0	0	390560	280750	0	0	171310	396780	0	417770	313810	0	0	252440	0	0	0	0
P14404-1	0	0	0	0	0	0	0	0	0	0	0	0	0	0	0	0	0	0	0	0	0	0	0	1021100	0	0	0	0	0	0	0	0	0	646460	508170	0
P14404-2	1004800	0	0	0	193140	895620	2204300	1445900	2382000	0	1321200	1414600	0	0	0	674600	0	0	3171800	3380100	0	2970800	2762200	2006100	421900	2291100	0	0	456260	1520300	0	2506300	1825800	1771900	1951600	2919200
P14685-1	0	0	926520	0	0	0	0	0	689680	0	680460	1273800	0	0	0	572250	0	0	0	0	607040	0	672030	759960	0	0	0	0	0	0	0	0	0	612850	545050	572530
P14733-1	0	0	0	0	0	0	265820	0	470920	0	194010	308080	0	156280	0	419600	0	172500	386410	391170	248570	918970	605130	480030	0	828660	0	0	0	0	0	336900	0	580110	502450	294870
P14733-2	2670325	3813900	1596925	1572390	3720250	4429800	3451420	4000475	4088800	159172	3350300	1293900	3847600	2986600	1996335	3934900	4476350	2380840	1707000	1557895	3545450	4109950	1870615	1974900	4771500	3107850	0	3206705	2347545	3144300	2383830	2543850	0	1659500	174460	1366900
P14869-1	169320	1108400	0	319380	855060	714410	310800	269800	828610	0	723570	233760	769940	517950	834120	499510	0	248960	631620	547980	291010	0	356510	300680	523150	865980	434230	287780	237180	396900	525610	123020	0	365000	740700	161180
P14873-1	993770	1029220	1741100	1570550	1725650	1632500	1551200	1817900	1633450	89173	1236400	1295700	1634050	1324145	1707800	1027500	2057100	894810	2206600	1909300	1255255	1213400	1354240	1951500	1584200	1292700	0	1034345	1169600	1054000	1601900	409650	2017700	0	1489600	1310500
P14873-2	0	0	0	0	0	0	0	0	0	0	0	0	0	0	0	0	4643700	0	0	0	0	0	0	0	0	0	0	0	0	0	0	0	0	0	0	0
P14873-3	1404300	3469200	4610200	3318300	3569200	3509500	2093700	3216300	2929800	141240	2320200	3068700	4224000	2851200	2833500	2630000	4944200	1716100	2798100	2170200	1917700	1685300	2135000	2531700	2416600	1681900	2572100	2173900	2599700	2299600	3331700	488400	2637000	1426600	2330200	1803100
P14873-4	0	0	0	0	0	0	0	0	0	0	0	0	648850	0	0	0	1023700	0	0	582860	0	0	0	0	0	0	0	0	0	0	0	0	0	0	0	0
P14873-5	712490	643710	806540	629740	635860	1028100	631280	0	0	0	0	1098300	0	0	358660	0	1023700	0	991850	0	0	0	0	682700	442660	517200	375290	493490	584940	665200	0	0	0	475080	0	0
P14873-6	777050	336720	2130400	529810	2381670	3680250	394470	1087300	1392900	0	454000	878010	1947340	1513000	1243000	2091300	3783700	1170100	2732400	1911150	1466700	1253865	2342050	1662800	999780	1374800	0	1262225	0	1967650	1179800	559250	2208400	1136000	372860	645880
P14873-7	1862500	2981000	3109200	804830	3157500	3928800	1678900	3034700	1604500	98766	2377000	878010	2596800	2956100	1866200	2700600	1338500	2140700	2346500	969800	1216800	665670	3166900	1125700	1337400	1076900	1569900	2393800	1058400	594840	2023200	384670	988500	775240	1999600	1006800
P14873-8	1100000	1712200	3997900	1001100	6004600	0	10685000	0	12859000	270230	4542500	3250700	2006300	5818500	1776000	3541600	0	2272000	0	6716500	5031600	8237600	12177000	14007000	0	0	0	1630100	0	3348600	2830600	10671000	10021000	0	7149100	7944800
P14873-9	0	0	0	8079100	11558000	5890400	4773800	0	4516200	181840	7764100	0	5572400	0	3299000	0	0	0	3735100	4138700	4899700	0	4515700	0	0	4019500	0	0	0	0	0	597450	7312800	0	3689500	1366100
P14873-10	4852600	5106900	11963000	0	0	11514000	6918800	7281500	5115800	181570	4966700	3101200	5650500	9621900	5419700	7889400	13800000	6300400	0	7672200	1883900	6112100	3954300	7051600	5804700	2657400	6241500	5129300	6473600	6516600	3203900	2800600	0	4580500	2980800	3314000
P14873-11	3014700	6180500	6929200	4492600	7368000	7277400	3861000	5734300	7838500	238010	4647700	4730300	7038700	5907700	4493300	5518300	8644700	3606400	5347800	5283200	2994900	3873900	6556900	4849700	4274400	3928900	3373000	4118100	4054600	4026400	4755200	1659500	3289900	2503000	4707100	2656400
P14873-12	773540	599160	1048700	659420	788850	934310	0	1064300	704210	0	612940	965820	1082400	579360	646920	578060	1166700	476480	626660	464420	961990	530240	681560	915440	1010000	213190	1300600	850000	1261000	662750	1212100	0	1211400	486610	982540	431130
P14873-13	0	0	933140	741050	732260	1221700	730840	0	731950	0	990180	670810	737800	0	603720	821410	1411000	700120	985110	772020	625460	598070	734670	807070	0	596060	0	0	0	555030	660960	340730	516120	484530	906590	0
P14873-14	0	0	0	0	0	0	0	0	0	0	0	0	0	0	0	0	0	0	0	0	0	0	0	0	0	0	0	0	0	0	0	0	0	0	0	0
P14873-15	0	7312300	0	17518000	0	18354000	16270000	0	15809000	0	0	0	13878000	16415000	0	0	0	0	17612000	0	15773000	0	0	0	10288000	16744000	0	0	9240700	0	0	0	15657000	0	18148000	0
P14873-16	0	0	0	0	0	0	0	4078800	0	0	0	0	0	0	0	0	0	0	0	0	0	0	0	0	0	12432000	0	0	0	0	0	0	0	9335600	0	0
P14873-17	0	0	0	0	0	0	0	0	0	0	0	0	0	0	0	0	0	0	0	0	0	0	0	0	0	0	0	0	0	0	0	0	0	0	0	0
P14873-18	8795200	26257000	19955000	19824000	13023000	23983000	10266000	11023000	6708900	1051700	6122500	8774500	26645000	11017000	21738000	9088200	31668000	0	5760100	5988200	7862200	6783700	6853000	5656400	15858000	4058400	31182000	15623000	16529000	4190600	0	1995800	6631400	2383700	5654900	2412600
P14873-19	1279000	2930100	1998900	2373100	2846300	2234800	2761200	1874000	3063300	97701	2536700	688060	2187400	1732700	3367100	0	1178200	2899900	999630	4178600	2497600	935670	4183100	0	1341600	915320	803100	1683700	883080	3532000	2597100	686160	3037700	0	719500	5329600
P14873-20	0	3580600	8326100	2674600	5525600	3642500	7040700	0	11725000	0	7544300	3359300	4923600	3748000	4026100	6596200	11131000	3458700	6779900	6553600	4829600	3551900	6579400	7312800	0	7851000	993350	2981900	1058800	6396500	7761400	3728400	0	3710500	4626200	3279700
P14873-21	4728500	14556000	9914400	9850300	7162400	13489000	6232500	10036000	10255000	0	5916900	8611600	10643000	8743800	9091700	10652000	16633000	5579800	8104500	5707300	7053200	4256100	8769100	5984100	8347400	5667700	7762400	8911400	7976400	5777000	12735000	3490000	5917000	4541100	6866200	2688300
P14873-22	234230	619470	1509100	691000	1060300	1406700	861070	0	1101500	0	1414400	541160	1431100	527600	874900	564340	3192100	512500	1212300	648530	409650	0	840290	1184500	874590	499740	765460	425140	788320	1372000	864860	256250	1111700	472510	1727600	331920
P14873-23	777050	1427300	2130400	1334600	2098100	2087400	1250500	1087300	1392900	0	1252500	878010	1797000	1513000	1243000	1742600	2954200	1170100	1878500	1374000	1466700	871330	1486100	1496700	999780	1374800	709930	917070	816070	1100500	1179800	559250	1510700	1136000	1536900	645880
P14873-24	3426300	7445800	5338000	5473100	7869100	8058700	4660700	5822300	5020700	0	3900800	3793900	6342900	5626600	5057400	4593500	10091000	3772000	5090700	3898700	5006500	2877300	4458500	4713400	5051700	2666900	7593800	3770700	4144000	4587300	9699300	2381900	4983900	4269800	4918800	2343000
P14873-25	0	0	0	0	0	2717200	0	0	0	0	0	0	0	0	0	0	0	0	0	2487800	0	2470100	0	0	0	0	0	0	0	0	0	0	0	0	0	0
P14873-26	9654655	17156050	12670050	11113780	32857000	16341700	17073350	18672450	16749100	2011900	14284125	7013200	16703000	19822750	12481520	16913000	15333750	13283550	5943750	10970450	29159000	9712050	16119850	1107500	9329450	8455200	7493680	10392550	7212950	21982000	14270950	6199520	17042505	16106000	5289400	21971000
P14873-27	2163100	3780500	3702300	2050500	3478100	4249700	2065300	2887600	3315800	255190	2306600	2748200	2634700	3247400	2231000	3517300	5242300	1345600	2307200	1347900	3099300	2203100	4013900	3119300	2454600	1511000	1494200	1445500	2389500	1561200	3248700	752540	2677200	1632600	2579900	1592600
P14873-28	0	176180	0	0	0	0	159040	0	0	0	0	0	0	0	0	0	0	0	0	0	0	0	0	0	0	0	0	0	0	0	0	0	0	0	0	0
P14873-29	138600	1156400	1213700	750810	1483100	1035500	820870	707200	1339000	26060	1001600	1148200	1235600	628800	858250	923910	1352900	520020	1383800	1310300	837060	633020	884560	735610	728910	710730	861090	751660	592960	209810	635350	0	884350	678090	781320	469130
P14873-30	6465600	14969000	18605000	11089000	10170000	10849000	16415000	6757200	12459000	0	11662000	4436315	14041000	11502000	7724900	12702000	25204000	8789200	17994000	12059000	12013000	8303600	0	13408000	3191400	12514000	11486000	2771400	6542200	2262600	7284000	8982600	5373500	2308100	5779600	1648900
P14873-31	793180	997120	0	1254100	935340	0	0	752440	0	0	0	0	731030	0	578310	1698000	1668300	274320	0	0	0	0	0	0	939560	0	490800	556000	0	447300	0	0	0	0	411940	0
P14873-32	820970	2036400	2301500	1537400	3768600	1832100	832190	810960	2289300	62799	1833900	932340	1962800	1214100	1318800	1259900	3374100	832890	1301900	464920	1237500	287550	742740	404920	1194600	654640	600260	480700	599190	1230500	1415900	361320	1245500	760910	1072500	467310
P14873-33	0	1656300	468770	1121000	2935500	2301800	0	1587700	2691800	0	1250400	1419200	0	1174000	336700	2124700	2270500	569450	1545200	0	1673600	1649000	2301600	1448800	0	2307000	0	808060	0	1207000	1822100	0	1535800	1052000	0	982660
P14873-34	1618300	1501050	2513100	1362500	1783500	2199200	0	1789100	1496100	65047	1023400	1865200	2899000	1253200	1075535	999710	3508650	154930	1567400	873820	1493950	580910	1366100	701120	2100300	519730	2484850	1153750	2706000	1558800	1701650	0	1931200	571590	1271900	412900
P14873-35	0	0	1208100	0	1324500	1057000	309060	1072900	0	0	814250	812730	0	0	490040	3900000	0	424400	0	278770	379850	593110	0	0	0	286770	433850	0	513690	0	0	489990	260800	800580	0	423060
P14873-36	1805600	3880500	4768900	3280600	3815400	3592700	3362900	2431700	3821300	122010	3235500	2076000	5266800	2271300	3494300	2243200	5675700	2025000	4913000	3425200	2546100	2173200	3355200	2870600	2678000	2740200	3192400	1827300	2847700	2744700	3196800	914980	4174600	2204000	3200600	1723800
P14873-37	1559300	2133200	2950200	1211400	2832800	2779500	1874200	752440	3939800	0	1846400	695820	2041600	2121600	1483200	920730	3415600	1069600	896480	792340	678940	620580	1666100	2050200	2283700	1204100	490800	577640	626240	447300	1384000	997350	1940400	515570	1556600	761040
P14873-38	0	0	0	0	0	0	0	0	0	0	0	0	0	0	0	0	0	0	0	0	0	0	0	0	0	0	0	0	0	0	3669000	0	0	0	0	0
P14873-39	610720	1274200	1126200	699330	1316000	1594400	591390	781780	1053900	0	391680	568160	820630	862130	526440	1161900	1796900	0	476080	305930	688860	572980	649700	693520	803990	625170	658700	757850	996780	292980	761230	397860	609160	363670	652930	223470
P14873-40	0	0	0	0	0	0	0	0	0	0	0	0	0	0	0	0	0	0	0	0	0	0	0	0	0	0	0	0	0	0	0	0	0	0	0	0
P14873-41	336340	0	1027800	0	1419800	931320	857700	0	935720	0	782390	0	0	696340	807060	923330	0	656600	0	706960	0	0	1134700	812270	671490	701180	623500	0	525590	0	0	443040	0	0	0	0
P14873-42	0	0	0	0	1681800	1839300	0	0	0	0	0	0	988900	0	0	0	2683500	0	0	0	0	0	1609400	0	1125700	0	0	0	0	0	0	0	1119300	1832900	0	0
P14873-43	0	661130	0	627520	0	0	0	0	2139700	0	0	0	733030	902640	0	1007800	0	0	1975500	833950	0	0	1114700	877330	0	1296100	0	0	0	919590	698480	0	1175900	0	842460	0
P14873-44	6014500	17302500	16537000	15183500	10088750	18462000	8983100	17798500	9884500	114500	9865700	18436000	14940500	17939000	13869500	16951500	21525000	8222950	11666000	10553500	7597100	6561100	15161000	13174500	16377500	11398000	11277000	11093500	9199400	11057500	24429500	4198350	12910000	9162850	12398500	3815500
P14873-45	817910	3406600	2733900	1849900	4989200	4270300	1259200	2563600	5450300	0	2895900	2631300	1794900	2308200	1299700	3565700	5372100	927190	4000500	763340	2904000	2319700	3670600	2904600	1161600	3740100	628480	1391500	800240	2559000	3329800	363100	3115800	2040400	1675100	1146200
P14873-46	3393500	8997700	7513100	5009100	9452100	9447200	4858700	6623000	9323400	128950	6303800	4445200	5570400	6148300	4565500	7255200	10659000	2688800	7010400	3479400	5732000	4725100	7191000	7602600	4519700	5977600	3722100	3768000	4111900	5221600	6586700	2043400	6024500	4033600	5186100	3221800
P15066-1	0	412570	226610	0	591360	0	0	0	0	0	0	0	0	0	0	0	0	0	0	0	0	0	0	0	0	0	0	1225600	0	0	0	0	0	0	796250	0
P15066-2	0	1050100	2439600	1774200	1708700	2427700	0	4979100	7192200	0	3428000	5384300	2666700	1918500	1211200	1962100	3355200	652520	9411600	5053000	3480000	2672400	5856700	2746600	2431600	4232500	4156900	1644900	2505500	4538900	1515800	271980	7344300	2568000	7413800	2726400
P15066-3	0	1362200	2981100	2213500	2250200	2935700	0	5638700	8005800	0	4332400	6208700	3244200	2715900	1515800	2279000	3355200	652520	11105000	6209500	4353500	3470400	7344500	3826100	2775300	4853500	4629700	1644900	2673700	5305800	2130200	420580	8568900	3238100	9618900	3456000
P15092-1	544450	0	0	0	0	524090	0	0	597110	0	0	561180	648640	314960	0	0	0	0	413840	461940	726360	0	0	595580	0	0	1076600	689460	0	677830	0	0	0	0	487240	0
P15092-2	0	0	0	697660	0	0	918430	0	0	63152	793320	0	0	879390	933330	1163000	0	710140	0	0	0	1229800	1629900	0	0	0	0	0	0	0	920090	407350	0	762600	0	1164300
P15261-1	448700	0	351200	400500	514360	0	397470	1266700	680090	0	595830	1028500	0	470690	580820	473170	0	451940	467020	625530	554630	0	592830	468650	484510	0	453780	596930	348010	394600	613430	0	654950	315850	299190	995180
P15379-1	908610	718990	811460	1013400	1779900	787710	1072500	841010	1610100	148010	1541700	926860	908380	907680	1375800	832880	1091100	1583300	612900	510570	455810	677260	1104700	0	1058600	274790	902300	703370	586170	557540	657370	0	0	2156700	949670	1592900
P15379-2	1707700	2902900	7484600	521360	4659500	1558500	4216100	1478700	8272700	45290	4893800	670500	3383800	642740	3687200	858960	3908500	402860	533490	312170	2648000	0	1026100	206220	2009100	336450	997400	2420200	1388800	1456800	1494000	197460	1911900	325890	1012100	955670
P15379-3	0	993470	1336100	2022500	1712200	1168400	0	2201800	3077700	0	1397800	1605600	1744800	2060200	3790800	0	1608000	1686700	458370	575550	792210	498080	618670	0	1142400	0	885050	635270	1077700	881830	2453100	0	490100	0	717870	1578400
P15806-1	594400	0	799170	527270	789940	0	606660	611510	0	0	480570	0	635820	0	0	625410	605430	0	251210	362460	488050	257880	436880	0	866420	292010	735840	0	927390	729800	763350	0	379860	352310	425730	0
P15806-2	0	0	0	0	0	0	0	0	0	0	0	0	0	0	823960	0	0	0	0	0	0	0	0	0	0	0	0	0	0	0	0	0	0	0	0	0
P15920-1	4771600	6937900	5039700	8383600	7507600	7350300	6676400	9151000	7319600	0	5959000	10628000	4601100	6414900	4991800	6153300	10316000	4819100	6021300	5507300	4932400	4067100	6848400	5365300	7221000	4345600	8160600	6923500	7535300	8900600	3617600	1585200	7137200	0	5937500	4236000
P16056-1	0	0	0	352380	0	426600	481070	0	0	0	302290	178720	0	0	453320	0	512330	0	0	0	0	0	0	0	698775	0	430510	283620	741980	0	200620	0	0	0	0	0
P16056-2	0	0	0	0	0	0	0	0	0	0	624290	0	0	0	0	0	0	0	0	0	0	0	0	0	756130	0	699090	0	757920	0	0	0	0	0	0	0
P16056-3	465190	313400	490420	333420	589570	0	492640	1625700	1111100	0	0	798010	369550	384660	563810	715650	588330	324860	383670	261910	0	0	0	351470	0	0	0	514990	0	775210	642530	0	0	0	0	0
P16254-1	3072400	0	2990900	0	2543000	0	0	0	0	0	2462400	2241700	2155100	0	1857000	0	2993200	0	3177900	2067400	0	0	3316300	2663200	3902300	0	3792800	0	3865500	0	0	0	3573300	0	3898300	0
P16546-1	1744800	5027750	1932220	2534600	1507900	2226200	2506765	2923300	3988350	0	831050	2066730	1890300	4112950	2617700	2460400	2844100	2254750	865770	346180	471610	597690	606200	259950	903050	512745	1290960	1041600	1099510	2452900	3093050	975555	659270	2368500	1600410	0
P16546-2	0	0	0	0	0	0	0	0	0	0	0	0	0	0	0	0	0	0	0	0	0	0	0	0	0	0	0	0	0	0	0	0	0	0	0	861250
P16546-3	0	578840	485230	732610	536560	553930	985760	1793400	1252800	130710	979190	2092900	505320	960020	741490	1329500	0	1381200	1381300	2155300	1178400	1366200	1392000	1431000	752750	834710	1008200	0	560930	1144500	674460	660520	1369100	1056800	1612900	907420
P16951-1	238280	435160	478130	265100	336070	288900	231190	574340	243360	0	274720	483160	381910	268640	335530	345300	462790	327340	221720	0	217770	181960	198860	203350	1267600	204250	292300	303490	390460	276270	411080	111190	349260	306740	209740	108380
P16951-2	0	0	0	0	0	0	0	0	0	0	0	0	0	0	0	0	0	0	0	0	0	0	0	0	0	0	0	0	0	0	0	0	0	0	0	0
P16951-3	676450	946070	0	0	0	0	1910100	0	0	0	0	2940200	0	0	941720	758030	0	0	751130	3304300	0	0	643270	0	1084400	1562700	1038000	1016200	0	0	635610	2460100	3519000	0	0	0
P16951-4	0	0	0	0	0	0	0	0	0	0	0	0	0	0	0	0	0	0	0	0	0	0	0	0	0	0	0	0	0	0	0	0	0	0	0	0
P17012-1	0	0	0	0	0	0	0	0	0	0	0	0	0	0	0	0	0	0	0	0	0	0	0	0	3274100	0	0	0	0	0	0	0	0	0	0	0
P17012-2	0	1040700	875570	1028100	981730	1002700	3008700	1636800	5041200	0	1492900	3207200	1036300	1674000	1009000	2003500	1236600	2769400	3483700	1925900	1542500	1014500	4748400	1811300	0	1464800	1842600	2301100	1384300	1991600	0	1438400	0	1199100	4148600	2290200
P17095-1	2509600	768690	551900	1894300	4022500	4729800	4550800	4749900	0	0	0	0	1127300	0	2069400	4676900	0	2370700	712900	0	0	1839200	0	0	1131400	0	863150	1421300	2041000	0	0	0	153390	0	252770	0
P17095-2	1910500	0	0	0	6518200	4526400	2162900	1805500	3507000	0	0	1146900	0	456940	0	0	0	0	0	0	466340	0	0	0	0	0	0	810910	0	0	0	788020	0	0	0	0
P17095-3	1641700	1277100	1837700	1318100	3668700	2660400	3918000	4125500	5007600	74158	1734700	3974500	1561300	950770	1280500	2838100	3938900	1004300	275820	381760	652550	1104700	285470	310870	2568200	457330	962540	1546900	2779800	1277800	758070	499580	253970	0	0	0
P17095-4	4399500	23809000	22430000	6168600	4240900	3405600	16153000	55704000	51204000	0	20648000	340770	7328000	13949000	5870400	0	7064200	6859300	405590	10366000	3918800	1377300	13682000	13376000	21507000	1050800	5127700	22537000	3393500	8214100	0	1973000	6582400	14560000	13014000	8455600
P17095-5	81697000	69940500	126780000	114470000	144875000	131820000	6559150	100400000	180190000	3297300	148440000	181620000	141680000	96645000	76359000	117325000	149905000	22311000	120085000	112805000	71316500	49824500	53694000	32073500	94034500	41887000	73906500	76691500	98308500	248910000	54552000	3350800	121230000	66918500	61563500	60017500
P17141-1	1369100	463680	351110	447110	309510	0	1027900	1280700	1318700	379170	803130	1233800	419930	704280	350800	486400	1141900	331860	311380	0	449110	0	227610	0	1345000	0	1326500	1207200	975550	1152300	0	484380	0	0	0	729960
P17182-1	0	0	0	0	0	0	0	0	0	0	598180	0	0	0	0	0	0	329070	0	0	0	0	0	0	0	0	0	0	0	0	0	0	0	0	0	0
P17182-2	460030	655230	519080	0	229690	0	366970	321850	334780	0	0	323640	317060	306020	0	0	609390	0	207060	0	138570	0	0	0	271610	0	302180	238830	0	433320	221950	0	0	0	249280	0
P17426-1	640780	793440	875550	868380	1210200	885640	661180	725330	1020600	0	838210	677790	872040	0	925740	583390	1073500	619110	0	0	450910	0	849440	0	661830	623840	1172000	593760	596360	0	897670	574515	0	426780	556520	348160
P18608-1	0	0	0	0	0	2591000	2178400	0	5621100	0	0	4317900	0	0	0	2120200	0	0	0	0	0	0	0	3096900	0	0	0	0	0	0	0	0	0	0	3024600	2270700
P18608-2	1895800	3003450	8539350	3283200	3450100	1615035	2582900	11758200	13269700	0	5862700	13204450	9414550	2653650	3063800	2833950	10653450	1737250	5237900	5284750	3026150	7808350	4231100	2176550	4640500	2428500	5032550	1709800	5254550	9481800	2934350	0	5329050	3067300	4236450	2644000
P18608-3	1332000	0	1882000	0	1897600	0	2358500	0	4419600	0	0	0	1847600	0	1236600	0	3598800	1386500	0	0	2220300	0	3671100	0	0	2082800	1273100	1054300	1444500	0	0	1338500	0	0	0	0
P18654-1	1747000	2633000	2682600	2648600	2655800	2232700	1414500	3596200	1728000	105320	908450	2806400	2867000	2456700	2363100	2326400	3708500	2186000	1449000	1202500	1471000	877270	1612200	1526900	3306700	991370	2883900	2839400	2819600	2416500	1919200	549740	1672400	970090	1490000	1021000
P18654-2	881210	930840	1395900	1229900	1529200	1374000	1070600	1127700	1121800	0	1121600	1304600	0	1322300	1014000	0	1536400	0	910000	816410	0	478420	1124500	0	1260400	529610	1658400	0	1183900	1272600	816890	393390	0	464160	0	0
P18911-1	229850	0	0	0	0	0	0	0	0	0	0	0	0	0	0	0	0	0	2198900	0	0	1141700	0	0	0	867370	0	0	0	175580	0	1081800	0	0	1476400	0
P19246-1	0	0	0	0	0	0	0	0	0	0	0	0	552510	0	0	0	0	0	0	1844800	0	1235400	0	0	0	0	0	0	0	0	0	0	0	0	0	0
P19426-1	1448400	2325900	2231200	959160	368940	331110	1427500	3077300	4538000	50275	2032200	1073000	989760	1509000	1027500	590340	363520	1296600	1922700	968290	0	0	1541000	1585900	2805600	514210	1737600	2677500	645900	1951100	1674500	286100	1825200	1486500	2634800	638550
P19426-2	11581000	8512300	10174000	3779300	5177100	5431600	7812600	13251000	15482000	1454200	10360000	13182000	9578900	4669000	5342000	5673600	11727000	2167000	6867700	2312400	9974300	2920400	4854700	3002100	15220000	2103600	14712000	8707200	17927000	13183000	7533600	585060	13124000	4292600	10516000	3400400
P20065-1	1095700	0	0	0	0	0	1191400	553340	1482100	0	610010	459020	0	0	0	0	0	0	0	180630	0	0	0	0	0	0	0	0	0	315010	0	0	0	0	0	0
P20152-1	11243500	2855100	2944800	2480900	16394000	16995000	24633500	26463000	36912500	609895	10147000	23807000	1857800	5825900	0	22738500	5055200	5604700	5436650	7400200	10437750	30729000	9753700	10132000	3964950	17477500	1592700	8687450	0	5196600	3202500	6318185	3892600	4443400	4241900	3527100
P20152-2	0	0	0	0	0	0	601880	2316900	1827800	0	1182200	1428400	0	0	0	246600	0	0	743420	2174400	847910	788350	2390200	1073250	0	808630	0	0	0	0	0	554040	360315	1001980	1334400	1039200
P20152-3	4569200	6685600	6262400	8500400	9082100	7989900	0	8000100	5668000	897240	0	6182600	0	8320900	6175100	0	0	7750600	4500200	5015000	2496300	0	4556700	0	5288600	0	864490	0	4818100	0	5437000	0	2872300	0	0	1974800
P20152-4	496770	399660	211950	74094	2562400	1325900	228530	469660	4906300	0	292380	750510	108160	2647300	583360	8468300	523340	658650	144790	668520	350330	543350	1337800	683310	289450	871860	0	110000	226700	292900	1963400	80386	0	374140	0	65199
P20152-5	863280	213020	617950	346610	258470	446090	1264100	3459200	2658200	0	5489200	3056600	358960	987430	184360	720330	0	1239600	4507000	2665400	828150	2157800	3101300	2285500	280450	1384300	208880	0	85152	480190	865680	764710	565170	2495100	1569500	1308700
P20152-6	220250	0	1970300	480280	3581300	1350400	12963000	1826700	5024800	81227	5050900	0	1181600	0	684630	1146400	0	930610	234620	0	1012300	0	895620	818950	629310	1655900	489430	0	0	1607400	387160	0	0	0	0	381540
P20152-7	0	0	0	0	0	0	0	0	0	0	0	0	0	0	0	0	0	0	0	3805200	0	1656000	0	2801600	0	0	0	0	0	0	0	0	0	0	0	0
P20152-8	0	0	0	0	0	0	0	0	0	0	0	1584300	0	0	0	0	0	0	0	0	0	0	0	0	0	0	0	0	0	0	0	0	0	0	0	0
P20152-9	613250	585410	653890	0	582770	607070	1003400	1061800	2020300	0	1007800	0	573300	669470	421280	1027700	487000	718680	2417600	2378800	535470	1200700	1796900	1459500	808960	901520	1158900	583810	581470	1113300	428340	478650	608340	867220	1085800	558550
P20152-10	0	383710	275890	321080	396400	342270	792300	765810	1261500	43313	904560	1113300	364640	467540	250930	458650	0	379960	514050	601360	398320	565680	674700	554310	284070	466370	253530	138700	182120	167940	372130	395400	402610	502320	449970	713050
P20152-11	19457000	13932000	17415000	8048700	47046000	26809000	78639000	43308000	64542000	1262100	24506000	45188000	5420000	35034000	11731000	42515000	23392000	15460000	27423000	38962000	37663000	69695000	119920000	52005000	12477000	54273000	4561000	16497000	9941700	8711300	26650000	37815000	0	34635000	34965000	20656000
P20152-12	432640	0	0	0	0	824700	0	570300	1867100	302040	1537100	1106400	685890	949170	0	1169400	4999500	697580	935250	777990	0	296780	0	0	1432300	743470	1142400	0	0	779390	0	0	760790	0	707370	0
P20357-1	3106700	18885000	17665000	18549000	12908000	18628000	403180	0	536730	0	306710	187360	20369000	9786300	13301000	10156000	24058000	9831600	4894400	2174500	5010700	1877500	3368700	3085000	5244500	1714500	4551400	5194400	5438800	4237000	10547000	2362600	6107800	2425200	6131200	2517300
P21619-1	1838400	0	2493100	0	3702400	4503300	3685400	2972900	3509300	0	2549000	3247300	2994000	2612500	3792800	3041400	3955000	0	2428300	2995300	2315100	2122800	1758600	2462300	4006200	1772100	2832800	2610000	2412700	2628300	2285900	2419500	2147300	1773100	1438800	0
P21619-2	10713950	4797140	11829400	2095720	18008000	22993000	19322500	11431500	4509890	0	2904560	14224500	3846300	9522900	277550	273650	19313000	0	3807000	4971400	17727000	16271500	12919000	13904100	3258535	15631500	2324635	11251350	3034240	249750	9682300	6625900	4579200	16348000	19619000	0
P21619-3	0	0	0	0	0	0	0	0	0	2825100	0	0	0	0	0	0	0	0	0	0	0	0	0	0	0	0	0	0	0	14715000	0	0	0	0	0	0
P22518-1	1488900	1623900	1643700	1924400	2238800	1870400	375750	1452400	1594300	0	0	1272400	2623500	1336100	1926900	1690600	3512400	695340	2818700	2836200	1445400	1552600	0	1773500	2156700	1998500	0	1526800	2065700	2473900	1444700	0	2888500	1802800	2019900	2329900
P22518-2	2690000	3487500	4177000	3297500	3870600	3014300	1248200	2368200	3728100	0	1247200	2153800	4924600	2338700	3352000	3010600	6920700	2131500	5099100	5432700	3379700	3019300	1908300	3713000	4648200	4163500	2988000	2736100	3996200	4688800	2944500	762190	4652300	3319400	4310800	3422300
P23198-1	81517000	19874000	90112000	14664000	97772000	6687700	101080000	117690000	117550000	22439000	86897000	125270000	93628000	64214000	69677000	80903000	150110000	77746000	129280000	21094000	76535000	77116000	84990000	80564000	23310000	7727300	87329000	81589000	12934000	107530000	45413000	115530000	100110000	87369000	104000000	71975000
P23198-2	1044800	10153000	11473000	2383900	1755000	1467300	1573300	3278400	4608800	231380	3839600	1125000	2725700	9766100	2314300	1840900	1558300	1873700	4551900	4486000	1304800	1306000	11104000	8392900	3885900	1219000	3366800	3642600	1271400	2692900	7394700	1155300	2667600	7496600	11040000	1665600
P23198-3	0	19874000	0	59352000	268100000	209684500	256860	11004000	0	16404865	12200000	0	0	13380000	136600000	0	13353000	80474	237190000	231350000	10363000	1273500	149011500	0	0	48514650	0	6277100	0	3364000	73780000	0	0	0	18224000	114520000
P23198-4	121151600	139958250	133088500	112770000	152476500	187241000	119951300	98580250	137395500	16977150	92789800	119915000	131695000	136004000	73788500	119632000	168835000	41291300	127921500	179402000	141643500	115956150	150751900	110356500	190555500	81396950	80905350	95223550	167213500	176368500	40672300	40079045	98839500	106745500	161546100	65266350
P23242-1	0	433650	463890	587100	1421900	578160	370830	456640	456640	0	522060	411490	322130	0	620360	868690	0	810030	333850	0	340570	0	546050	0	0	408160	0	0	0	333980	569140	253190	347290	322700	393070	714670
P23249-1	0	0	725270	0	0	0	773300	302940	900860	0	453170	698530	0	297190	0	292380	0	0	847300	514390	0	447940	3855600	0	136370	0	0	165820	0	500140	0	0	315660	998270	0	332080
P23708-1	481390	0	0	396670	0	0	0	691710	0	0	0	683780	0	320420	0	380260	0	0	371100	243690	576880	327220	425440	0	480250	0	0	450690	0	762910	278130	0	876590	319860	337140	645150
P23804-1	0	0	0	221250	0	349610	0	749580	670210	0	974590	744740	0	386830	0	245410	0	0	693110	1217400	0	562620	305050	413860	0	344890	824140	435340	1259700	0	237520	0	280210	0	0	0
P23804-2	486030	766810	640660	825070	0	1074400	1006700	1493800	1407800	0	891190	1681000	545110	0	468040	745640	1027200	252080	1041100	1074600	112020	303990	879650	796160	925920	559460	1104100	1124900	461660	819160	630770	0	280210	252630	291210	135890
P23804-3	637220	558740	468660	0	457430	705220	633260	1116900	682680	0	733220	1168400	432630	0	619400	563900	701140	453170	1380400	1927600	0	303430	661050	381460	936590	616130	968240	711080	866550	1015400	428110	148310	277600	455020	348530	336550
P23949-1	435330	0	0	0	0	0	0	0	1179700	0	0	0	674230	0	0	816200	0	0	591550	0	0	0	930920	0	0	0	0	0	794460	0	0	0	0	0	0	0
P23949-2	805680	1293600	1663800	471550	1826700	1372000	935650	679990	1685100	0	1627000	652230	1515900	1217700	1372200	1400400	2320000	1300300	2076600	940610	1631900	667620	2322000	1186900	1549900	1250500	1604600	705480	1009500	974020	1147500	877370	1159100	1774200	3006000	991660
P23949-3	777800	969007	1507200	0	1073980	1075750	1220800	603930	820420	0	1483800	1698500	1410387	694450	1014400	743730	1565300	336570	1917653	473990	1180740	467090	2038533	858950	1183247	647050	0	1481613	1591100	946967	709277	0	1470367	826273	1373833	0
P23949-4	1007780	604580	1322327	764380	2013800	867327	1340560	761857	1300320	0	835473	646960	1213390	939727	1175730	1216103	1212507	911483	1736173	1483240	1268125	813737	1518793	1298710	534915	781580	796967	894960	1087793	1544337	949207	1199413	1428723	1342067	1796000	943470
P24547-1	0	430370	259670	0	0	296460	335380	0	0	0	0	0	199780	0	259640	0	433140	255410	0	0	0	0	0	0	0	0	0	0	0	0	0	372700	0	97449	0	0
P24668-1	548750	618040	824100	516840	950560	865320	831670	979070	875790	0	624090	704960	742840	533820	701440	880100	832570	340510	417190	736780	482000	472360	804750	704220	456330	504680	790950	558920	881660	899910	779340	202430	604380	418780	393790	390940
P24788-1	0	153360	115470	88967	156430	145120	0	111430	299080	0	104970	124790	205370	98924	98557	69514	128830	0	111070	74230	80710	0	121830	52197	388350	94422	394360	125230	139240	165190	107340	0	49394	0	138820	0
P24788-2	0	0	0	0	0	0	0	0	0	0	0	0	0	0	0	0	0	0	0	0	0	0	0	0	0	0	0	0	0	0	0	0	0	0	0	1074800
P24788-3	3032100	4917600	3061400	3371200	4278300	4906500	864040	4274100	4147600	0	1669700	3681300	3994500	3516100	2392800	2007700	4852900	2682800	1830900	2056900	1610900	1292700	2653200	1540000	5770600	2063800	10630000	4048200	4152800	3070600	2021700	376270	1829600	1022300	5630800	0
P24788-4	3058400	6103600	4286300	4446000	5244700	4871600	4725300	5425700	4094400	307960	4745500	3803400	5315100	5064600	4030500	4748200	5798800	4429200	2396400	4213900	4030200	2817400	4778900	5088500	3215200	2741500	4187500	3627900	3699100	4005600	5084000	1779000	3460000	4958300	3101500	2525700
P24788-5	5575400	7106700	7291600	6782100	8215300	7786400	5322900	7553200	3573900	0	5764800	5590300	5684600	7805200	6637200	7163300	6997150	6003400	6187200	6590100	4433600	3427200	6444600	4953300	4912200	4808900	7673550	6658050	9753700	6211100	7570800	1462405	5062450	5141400	8242100	3762100
P25206-1	0	1758700	2396400	0	0	0	0	0	1154800	0	0	0	0	2473200	0	0	0	0	454980	0	0	0	0	0	0	0	0	564790	0	366840	0	0	0	1923700	0	0
P25206-2	0	10891000	9595900	2393000	0	1153200	0	1581200	0	0	1287700	0	2785500	7012600	1279600	664140	0	2261000	1053100	695230	0	0	4167000	2735900	3209200	0	1521200	2683300	0	0	6875800	0	0	2899800	4131100	0
P25206-3	0	0	0	0	0	0	0	0	0	0	0	0	0	0	2684000	0	0	0	0	0	0	0	0	0	0	0	0	0	0	0	4531900	0	0	0	0	0
P25206-4	1393600	0	0	0	0	0	0	0	1466300	0	0	0	0	0	0	0	0	3739300	0	3635700	0	0	0	0	0	0	0	0	0	0	0	0	0	1433500	0	0
P25206-5	0	3820800	2344500	2600500	5549200	5708600	3509400	1022100	0	0	1291200	944940	1828700	2036300	2474200	4404900	4528300	0	1535800	0	2719000	3162000	1258000	0	2194200	4004400	1742900	2136900	832050	0	1186100	7673600	774610	0	1520900	1161400
P25206-6	11025700	7007800	6941550	12674500	19813250	20202150	15770350	7843850	9055250	166015	12385345	14533500	11970800	16387000	11386800	18431900	16215500	14160200	15792265	35343950	13682150	838110	8079515	12176470	8400300	16590750	11204200	7858000	8893900	15915950	7097200	15157000	22490200	8576400	10638950	15808700
P25206-7	0	0	0	0	0	0	0	0	0	0	0	0	0	0	0	0	0	0	0	0	0	0	0	0	0	0	0	0	0	0	0	0	0	0	0	0
P25206-8	0	0	0	0	0	0	0	830730	1296400	0	0	0	0	0	0	0	0	0	573910	506190	0	0	0	408290	0	0	0	0	0	327860	0	0	0	501590	0	622470
P25206-9	0	0	0	0	0	0	835710	0	2532700	0	726470	357280	0	0	0	346500	0	369130	687080	1685700	311670	724740	0	408290	0	512390	0	0	0	948620	0	470410	948140	928050	0	1158100
P25206-10	0	0	0	0	0	0	0	0	1225400	0	0	0	0	0	0	0	0	0	0	0	0	0	0	0	0	0	0	0	0	0	0	0	0	0	0	0
P25233-1	289740	0	0	0	0	0	0	576790	513640	0	0	0	0	590980	726230	868970	0	663260	452390	0	0	394950	0	243010	0	0	604500	583730	915440	607980	443340	0	0	0	0	0
P25799-1	738100	2289600	1064600	1319800	977350	1249700	535320	892500	652540	0	388350	1013300	1385800	1056700	1354800	1005400	1839100	842850	400400	547940	621830	310880	417970	251740	1669100	0	1682000	1130000	1600400	643280	888180	0	561000	190940	449110	344470
P25799-2	0	0	0	0	0	0	0	0	0	0	0	0	0	0	0	0	0	0	0	0	0	0	0	0	0	0	0	0	0	0	0	0	0	378910	429890	0
P25799-3	0	230410	0	0	0	281310	250850	240460	445360	0	274820	175630	172050	293510	169570	296870	0	239060	301630	0	0	0	0	0	356290	207380	0	184500	222150	230820	340450	178110	0	638880	336470	71991
P25799-4	0	0	0	0	0	0	0	0	0	0	0	0	0	0	0	0	0	0	0	0	0	0	0	0	0	0	0	0	0	0	0	0	0	0	0	0
P25799-5	430390	577840	1318800	488470	1686100	780530	819040	481000	684730	0	0	0	747260	911080	658240	835300	1200100	515750	424300	429890	425850	399670	0	0	458200	0	397160	453880	679870	580640	0	346710	526470	0	814530	309520
P25916-1	433050	374220	477360	0	460290	456190	400860	0	373970	0	301530	468070	419410	310790	382090	0	446230	0	0	0	624040	0	0	378750	448480	0	537800	318900	360080	327790	336970	0	763120	352030	0	0
P25916-2	0	0	0	0	0	0	0	0	0	0	0	0	0	0	0	0	0	0	0	0	0	0	2711600	0	0	0	0	0	0	0	0	0	0	0	0	0
P25916-3	0	1368300	0	0	0	0	0	0	0	0	0	0	0	0	4646400	0	0	0	0	1795300	0	0	0	2321500	0	1938100	0	0	0	1113800	1044000	0	0	0	0	0
P25916-4	943110	0	1036200	0	0	1488600	1836000	3332100	2638400	194840	0	2015200	937780	1793200	0	1721000	1057500	1105400	1659500	4902400	0	1754500	0	0	0	0	976990	2649300	1393000	0	0	2049300	2002800	2786900	0	1522500
P26039-1	0	0	0	0	0	0	0	0	0	0	0	0	0	0	0	0	0	0	0	0	0	0	0	0	0	0	0	0	0	0	0	0	0	0	0	0
P26039-2	0	0	0	0	0	0	0	0	0	0	0	0	0	0	0	0	0	0	0	0	0	0	0	0	0	0	0	0	0	0	0	0	0	0	0	184750
P26039-3	3570400	1892000	1168300	1448700	0	2935200	2647800	2468500	3837700	0	1328300	2423600	1486700	2150800	864610	3535300	3876500	977590	2257800	2162600	2796900	3409000	3003000	2974000	3648300	2667800	1821000	2140800	3885400	2262700	2647900	1116000	1393900	1866300	1381200	1389800
P26039-4	804330	288920	233640	328510	534720	0	798510	1307800	832580	72966	652750	1089700	278400	331720	362550	389130	330350	473890	2033400	0	1984000	1709100	2559800	0	1320100	1566800	1407700	1050300	724190	1574200	221420	870330	2334300	1184500	998450	1097900
P26231-1	2542900	7621000	7316800	3818600	0	6134600	7847200	1744200	8497400	151720	0	6174000	2950000	4759100	0	5685200	6834800	363440	2651000	2389200	357660	1501100	2669500	2066600	5574700	1518700	2708400	4303400	4460500	4490300	3959300	530650	3386400	2511400	483560	0
P26231-2	262420	3267600	2657800	8843300	4331500	3698600	0	5432000	7032800	0	5615500	4953000	1516500	3339600	2123500	4394600	2017200	7820500	2103800	3063200	1941000	2175900	2615700	2184600	0	5438800	1699000	2614900	6997500	3312200	2076900	561230	2152900	5883400	2326300	1368400
P26231-3	2805300	11234000	15264000	1852700	5713600	3545900	5501500	1846700	10233000	102760	7713700	1686800	2950000	3668000	4474800	4411500	0	2664500	2962400	2781700	2607000	242460	1064700	3896800	0	1777400	2708400	2996700	2452100	2960700	12895000	530650	350610	2800300	3207300	0
P26231-4	4758200	3267600	5972400	6772400	9194700	8885100	8309000	5432000	10136000	130120	8000600	9012500	3396100	7646100	4898000	9030800	6193300	6133700	4658700	8171100	3831500	5507000	4794700	5197400	1880500	3080500	2979000	4864600	3657200	7036300	2076900	0	4195800	4991800	2326300	6127700
P26231-5	1080500	907480	1548800	684670	1687300	706090	489850	1404100	0	0	0	846880	0	934700	1928100	743180	0	265350	0	0	1092900	520710	1454700	0	1272300	0	1829700	0	1422200	0	1990300	0	981640	377880	0	356890
P26231-6	7975000	9980700	10000000	7870000	11271000	9846300	2603800	8422200	12333000	0	9282200	7402700	7846900	9019900	8674700	7537100	9664300	3817500	7955400	7481600	6237500	4606600	7349200	6319100	8156200	6447000	7404900	5246200	5801400	6487200	9594400	548480	6711600	5301900	7395000	5761900
P26262-1	340490	707150	838510	249480	575180	0	687600	787870	1024800	0	903550	465170	552930	432100	308670	229730	685800	266070	957290	617020	744710	605840	1049900	579770	665220	722970	552180	657350	548080	526560	421550	359240	937650	554360	1210900	403180
P26350-1	275690	1285500	1121300	663240	530440	499990	0	375310	412440	0	394030	0	858190	721200	519190	359750	664090	410840	355060	347440	298360	0	516050	355110	588330	603090	860830	392260	590070	766010	728070	0	443390	331430	720210	383630
P26369-1	0	0	3294400	1310700	2848700	683980	7963100	1332800	9377900	433460	5694800	3156900	842200	0	0	2329800	982540	4691700	11107000	12594000	2627600	6729700	11493000	16605000	0	9357900	0	0	0	4915800	0	8015500	5472700	9723200	3280900	15624000
P26618-1	0	0	0	0	0	0	0	0	0	0	0	0	0	0	0	0	0	0	0	0	0	0	0	0	664860	0	0	0	508860	0	0	0	0	0	0	0
P26645-1	2755600	0	1436700	1715600	1955700	0	3131500	5593700	3276550	0	18221495	23931050	2375200	0	4923800	0	45645000	1362200	0	2768000	0	0	1601300	0	0	0	1140900	2563800	41857750	0	0	0	0	0	752120	1531600
P26645-2	2269000	1883300	3817900	2082200	2301900	4571600	4670800	6683000	6776400	422410	3017400	1737500	1836800	4466000	1483500	1422800	2350500	2987400	995390	2939000	3961400	0	4421400	3127700	2806300	1402300	1140900	3256100	0	1196900	2110100	4546400	3309300	2988300	3817700	0
P26645-3	51046000	33506000	35781000	40880000	76908000	55761000	66875000	70400000	63366000	5786300	46152000	53087000	47040000	32678000	51301000	72294000	71816000	1362200	0	70714000	139140000	40979000	47475000	35639000	43021000	63739000	49186000	46813000	1604500	62010000	36131000	77886000	84716000	78984000	63474000	106140000
P26645-4	0	0	0	0	0	0	0	0	0	0	0	0	0	0	0	0	0	0	0	0	0	0	0	0	0	0	0	0	0	0	0	0	0	0	0	0
P26645-5	698580	1128900	611320	522080	800890	503620	564830	2214900	1751300	0	737150	1698400	1454500	1183600	1064700	0	1284100	426570	0	0	554830	398990	643050	308950	4323800	0	2851700	2214000	2588400	543990	905880	182910	0	213320	558710	409820
P26645-6	0	0	0	0	0	0	0	0	0	0	0	0	0	0	0	0	0	0	0	0	0	0	25386000	0	0	0	0	0	0	0	0	0	0	0	0	0
P26645-7	26877000	29291500	26347000	0	41155000	36129000	0	0	42867000	1401500	11696000	31333000	13332000	30553000	0	40062500	46742000	14201000	8680600	8148300	54496000	0	23208000	19471000	35404000	32401000	16577000	27395500	30882000	13307000	34853500	48373000	14487000	21706000	39537000	0
P26645-8	876320	0	178170	0	0	0	769680	1206800	696040	74386	371700	642470	0	0	0	0	0	0	0	0	587810	0	0	0	909200	0	675590	850640	915660	503900	0	0	0	0	0	0
P26645-9	0	0	0	0	836950	487360	26239000	30569000	26514000	1641700	20311000	32832000	108760	0	0	2490400	0	0	25274000	15614000	54956000	18617000	36948000	19353000	358490	28664000	326490	0	214390	6499100	0	43684000	0	0	29956000	80710000
P26645-10	420015	0	0	0	185610	258600	804760	1215870	2002600	0	586470	902920	0	182030	0	302140	0	0	957400	313135	2407950	806530	481020	179805	0	1776100	0	515200	74313	482720	0	1207780	1883300	841585	1048545	623930
P26645-11	4531700	5699700	6092300	3484500	8285600	6978600	6341000	6984700	7573500	387010	2747600	9425100	5629800	6066600	4124000	4469200	10347000	3637600	3261300	2241500	6435700	2651200	4777100	4257500	7923200	3308000	5147100	4805400	6323700	2830700	4419700	4456300	3783600	3543900	7523600	1563600
P26687-1	520100	928650	1063200	0	1202700	0	992480	879200	1135500	0	624210	793380	984700	1071700	1152200	0	1429700	0	804720	0	666250	0	0	498980	1082800	0	1293200	625800	0	907150	838590	0	1080200	0	1094500	0
P27546-1	578340	1065700	842490	963440	973020	1339600	1122500	1405300	1526400	0	930460	1552100	939990	955900	787150	1164200	1567400	510600	1042500	656840	1312600	673330	1054800	1033200	1169800	682860	1472000	1070100	1163800	1257500	1190200	348520	1736300	993050	1728700	816330
P27546-2	0	0	888100	0	1261000	869970	693780	523090	902100	0	0	0	0	0	0	0	1284400	0	0	0	0	0	786350	495670	534550	472300	0	432450	417430	0	543020	1494900	0	0	538850	0
P27546-3	4326900	10346600	10479550	6204850	22954000	9360900	9909300	11082900	13809600	143820	9522600	9097500	15007000	6863900	6828085	9680150	12206700	6176340	8996750	7511600	8014450	9661650	8263100	10424800	7201500	5612900	4742965	6424050	6156100	7657220	6103750	8276800	6798650	7653200	6888250	10930550
P27546-4	0	0	0	0	0	0	0	0	0	0	0	0	0	0	0	0	0	0	0	0	0	0	0	0	0	0	0	0	0	0	0	0	0	0	0	0
P27546-5	0	0	0	0	2991200	0	0	0	0	0	0	0	0	3530500	0	0	0	3600200	0	0	0	0	0	0	0	0	0	0	0	0	0	0	0	0	0	0
P27546-6	1833000	2993200	3250500	3811600	0	3585600	2720800	4229500	4758500	0	3317600	3808300	3824400	3508500	4326700	4619100	0	1978100	2078500	0	3209600	2069300	4235500	3164200	3369600	1620800	3898300	1990200	3471900	3555700	4550300	0	0	2364600	2322100	1707100
P27546-7	4731300	7559000	8963200	0	7514200	7877100	6295600	7408900	7899800	251790	4238100	6013700	4624700	6181200	3083900	6354300	10904000	2959700	3699800	4373200	9145700	7171800	6533000	7448500	6856600	5410400	4088600	5517100	6610600	2913500	5344600	6422800	4630000	6189400	7571000	4507700
P27546-8	4408300	4102300	6630800	4837400	4586700	5666400	3804500	9659500	8411400	501240	5707600	8590200	5972900	4730100	4817400	4170800	7480300	2560300	4415200	3768300	4543100	2893100	4419200	3288100	7280300	2722300	6451000	4748200	7662000	5064900	5377100	1229900	6320500	3399000	4729200	3732300
P27546-9	12371000	12373000	20205000	13179000	13070000	14796000	10918000	22577000	20404000	1602900	14835000	20074000	17903000	11420000	9985400	14475000	22719000	6872300	9535600	6882100	8582000	4920200	8230000	7911200	18168000	3463300	19187000	10362000	17430000	14441000	15745000	1347300	12727000	5399600	9044900	5315600
P27546-10	275760	1976000	1350900	1366900	1673800	1829700	1149000	440380	538740	0	648460	412840	1923500	0	1447000	1051300	2165900	1032000	352010	0	454940	326490	334840	316770	1368000	341760	1313600	1000400	741940	311580	0	491760	0	253800	382470	0
P27546-11	0	0	0	0	0	3591600	3603000	5906800	0	0	0	0	0	4451700	5737900	6868100	0	4359200	0	2716600	3334900	1670300	0	0	0	2439200	4101900	0	3578600	0	0	0	0	4224800	0	2590600
P27546-12	2910900	3949200	0	0	0	0	0	0	0	0	0	0	0	0	974620	0	0	0	0	3243700	0	2822300	0	0	0	2208900	0	2896900	0	0	0	0	0	0	0	548530
P27546-13	0	348270	5231300	1807700	5122500	3331400	4303200	5378600	5450600	179620	3613500	3539000	3830000	3034300	2392900	3546100	6810300	2365200	3849500	2613600	6412100	166400	4636800	3813900	3887000	3608900	2725900	0	4536800	2730800	3625900	2616000	4488600	3244000	4484100	2295300
P27546-14	1454255	1470500	1163500	1138200	1657900	1490700	2196500	884660	2495800	93378	1248000	520390	3633600	863990	1124000	1144700	2835650	0	904910	1254200	907000	0	638830	1985050	1074700	1046900	2219950	832080	2236370	605620	361200	1683300	429920	808160	1014700	551050
P27546-15	679450	3288600	1609100	0	1814900	1937000	1165600	605510	889320	0	574250	445130	1784200	1318100	1020400	1549500	3263200	1407300	693150	646060	557140	352960	449390	628920	2232200	904770	2692300	1411300	1075700	506990	479080	572320	0	452620	1075600	0
P27546-16	0	0	2236500	3061600	0	3295000	0	0	0	0	0	0	5569300	0	3073100	2960300	8546000	2691300	4690800	3593900	6258100	0	2129100	1589500	4552000	3566600	8443200	0	9409100	0	1642000	5693800	0	1640600	3766500	4048400
P27546-17	1344800	2416500	2505200	1762800	2437100	3166100	2037700	2863300	3004200	0	1474300	1928800	2593000	1974300	1912400	2053000	2785400	1531600	1854700	1672700	1767700	1349500	2209700	1459100	1785400	1015500	2742300	1618800	1806700	1796900	1808300	1075500	3364500	1234100	1415000	1182400
P27546-18	267340	0	0	267440	0	0	0	728650	0	0	485360	482980	0	0	0	357860	0	0	0	0	0	0	0	0	0	0	0	0	0	937910	0	0	519420	0	335320	0
P27546-19	0	0	0	0	0	0	0	0	0	0	0	0	0	0	0	0	0	0	0	0	0	0	931940	0	0	0	0	0	0	0	0	0	0	0	0	0
P27546-20	3082200	1999000	2670500	2648000	2734200	2417000	4656300	4465000	4762500	118870	4454900	3497200	4046700	1721100	2519400	1999400	3573600	2569800	3693500	3926900	5726400	2739300	2165900	2938200	2923700	3297700	9375300	3075600	3801400	5607000	1481000	2975100	5865000	2071300	3874100	4673300
P27546-21	0	0	0	0	0	232580	0	417630	0	0	0	0	0	0	0	239660	0	0	0	0	0	0	0	0	0	0	0	0	0	0	0	0	474870	0	447070	422370
P27612-1	0	0	0	0	0	0	0	0	0	0	0	0	0	0	0	217490	0	0	0	0	0	0	0	0	0	0	0	0	0	0	0	0	0	0	0	0
P27612-2	120620	0	0	0	0	70107	0	205890	256990	0	0	269590	0	0	0	0	0	0	0	0	0	159770	0	0	0	180660	0	275180	0	177310	0	0	0	0	0	0
P27661-1	581700	1165300	3331000	403960	0	0	597660	1037600	7147400	380800	1754200	0	0	5592900	526270	650250	0	864940	1323900	1326500	781900	0	7555600	1089200	1957800	372080	0	3378600	0	323770	3103100	0	786480	9724800	1612300	2822700
P28028-1	2394600	2096200	3010600	0	0	2632100	0	3388200	0	203250	0	3794300	0	2643700	0	2416000	0	5613700	0	0	0	0	0	1531600	0	0	0	2431600	0	1840700	1540100	0	0	4815800	0	0
P28028-2	511865	797820	814720	413670	531475	886510	273115	577600	848700	0	592080	410595	942640	689255	928400	663790	1144820	237100	529320	358090	691610	496300	604160	565210	792605	700400	1046755	687325	966710	1279900	700775	150510	1153400	322020	818450	395930
P28028-3	1698700	1644500	1375700	0	0	0	2243300	2005200	2489300	0	1622200	0	0	0	1851600	0	2545500	2079900	5068700	2261300	1950900	1131600	1722600	2162200	2097500	1436500	4831300	1795800	2110600	1744100	1537700	1484700	3451100	0	4937700	1723400
P28033-1	0	0	0	0	0	0	0	0	0	0	0	0	0	2280800	0	0	0	0	0	0	0	0	0	0	0	0	0	0	0	0	0	0	0	0	0	0
P28033-2	0	0	0	0	0	0	0	0	0	0	0	0	0	0	0	0	0	1386200	0	0	0	0	0	0	0	0	3550900	0	0	0	0	0	0	0	0	0
P28033-3	0	0	0	0	0	0	0	0	0	0	0	0	2012700	0	0	0	0	0	0	0	2462200	0	0	0	0	0	0	0	0	0	0	0	0	0	0	0
P28033-4	0	0	0	0	0	0	0	0	0	0	0	0	0	0	0	0	0	0	0	0	0	0	0	0	0	0	0	0	0	0	0	0	0	0	0	0
P28352-1	0	0	0	0	5224800	0	0	0	0	0	0	0	5554700	0	0	0	0	0	0	0	3189100	0	0	0	0	0	0	6164200	0	0	0	0	0	0	0	0
P28352-2	4465500	3038000	5736500	5583200	5584500	5231000	4860100	9070700	5117700	984700	3311700	4259300	6048400	5676900	3570700	5488600	2987700	7844000	2449700	2273500	0	1231000	2088100	2742100	8126100	1244500	10531000	6948300	5884600	5166000	2902800	1799100	4024400	1494300	2426200	2976800
P28656-1	245690	0	0	0	0	0	195940	399360	341460	0	310950	329520	0	240140	207060	373490	0	261850	782010	0	516370	203970	329500	198540	180060	214210	277910	0	0	223250	0	0	0	227340	0	166940
P28656-2	0	0	317070	411900	646410	511780	838310	659900	908990	0	582860	505570	322260	1343300	404710	775490	319550	672850	1148800	966710	874310	663180	795780	911990	316140	1294400	249640	0	151060	0	668100	882600	950820	1186700	615670	985090
P28658-1	0	493250	572130	642620	0	0	0	0	0	0	0	0	707060	0	0	0	0	0	837240	0	0	0	0	0	0	0	408160	0	0	514450	0	0	700480	0	447400	0
P28667-1	3151900	2260400	3665800	6446200	3197000	2874400	5288100	5979600	6157800	690120	5100000	5304000	3423100	2981000	4701500	3239300	3738600	0	0	0	2045500	1634200	3603600	2153000	4739500	1391700	5501300	3438200	4789100	5014100	2651900	3614400	0	1527900	2195800	0
P28667-2	0	0	0	1370400	0	0	0	0	0	0	0	0	0	0	0	0	0	0	0	0	0	0	0	0	0	0	0	0	0	0	0	0	0	0	0	0
P28667-3	1073300	0	0	706860	1640800	589710	0	0	0	0	0	893930	0	0	0	0	0	0	481640	0	540290	0	0	0	0	0	2019800	0	0	0	1198500	0	0	0	0	0
P28667-4	0	0	0	0	0	0	0	0	0	0	0	0	0	0	0	0	0	0	0	0	0	0	0	0	0	0	0	0	0	0	0	0	0	0	0	0
P28667-5	0	0	2328700	0	0	0	0	0	0	0	2986600	3838500	0	0	0	1635600	2437700	0	0	0	0	0	0	0	0	0	0	1625900	0	0	1593700	940980	1575200	956140	0	692580
P28667-6	0	0	0	0	0	0	0	0	0	0	0	0	0	0	0	0	0	0	0	0	0	0	0	0	0	0	0	0	0	0	0	0	0	0	0	0
P28667-7	21971000	26234000	26610000	6113600	38650000	24275000	40332000	36939000	41252000	923540	12738000	31570000	10311000	22163000	8534100	26117000	46316000	9475300	5442000	3702000	23759000	18665000	22615000	19808000	25115000	12898000	9286500	24912000	26313000	7872000	26886000	18024000	4526600	18750000	20427000	3585100
P28667-8	13613000	20886000	13655000	38091000	20433000	29354000	28590000	30210000	50968000	2802700	21717000	31013000	11299000	31944000	23962000	0	16555000	51907000	13400000	27315000	14842000	10389000	20056000	0	12456000	6141600	9377900	12038000	11986000	19624000	22050000	0	14415000	14333000	8935600	0
P28667-9	1012600	0	0	0	0	0	10630000	9797100	14816000	641840	12025000	9750800	0	0	0	449080	0	1219900	8628700	4489500	6990300	5993900	10358000	5216600	0	5282800	0	773780	0	1876400	188370	7826500	4926300	12289000	4731000	14456000
P28740-1	0	444490	734720	0	796250	851070	647960	442110	456150	0	0	0	307650	650520	0	783250	0	0	0	0	597160	755440	529620	0	372520	0	0	0	521330	0	383990	443520	0	0	363400	0
P28741-1	293130	139140	0	53799	122090	212710	282910	493830	378680	0	183600	606910	85678	153710	0	127720	366310	0	90263	0	154650	138410	179920	121320	513110	178710	605620	134420	459480	153610	365400	107760	97277	119420	256660	85109
P28867-1	0	0	0	0	33697	0	0	160550	160340	0	0	93231	0	0	0	0	0	52092	167660	0	112870	0	0	178730	0	109280	0	0	0	0	0	0	85416	0	98962	256560
P28867-2	1122800	634850	604840	926300	0	1044300	1809600	1444700	1556800	0	1964400	2656600	482300	1426200	1039900	1526300	666590	1890000	2097500	1430100	1594000	988150	2593200	1601600	624440	1194500	653910	1123100	438400	1282400	0	946970	1464800	1088100	1926100	1240900
P30285-1	1860900	4598600	5845400	4771000	6122800	4216800	5320700	3754500	4727500	230010	3584100	5551300	3934900	3545000	3894100	4514200	4318000	3143300	6140300	2140800	5351200	2721600	6470100	4448900	3466800	1950900	3028300	2541600	4412800	3750700	3184800	1296200	5182500	3476500	5923000	2095400
P30306-1	331180	0	0	311340	241870	0	341240	0	232750	0	0	177490	0	366660	0	300650	0	0	435150	252620	425640	0	0	231030	419970	142650	451650	290770	491450	493380	0	308690	356410	250300	312410	276290
P30415-1	3037000	1730500	3438700	2636400	1651900	2431000	1375200	3407300	2240600	0	2255600	3434300	2742400	1999900	2110300	2098800	3794500	890850	2129500	1928800	2512800	1312900	2635800	4407100	2838200	1031600	3187000	0	4363400	3393500	2851500	356510	3546400	2168400	10428000	1572000
P30415-2	0	0	0	555340	0	0	0	988090	0	87198	0	1207300	0	719510	0	808630	0	609080	0	610170	498030	0	573460	519810	0	268640	0	0	0	0	0	278810	0	458860	0	367410
P30415-3	0	751740	0	0	0	0	0	0	0	0	0	0	0	0	0	0	0	0	0	0	0	0	0	0	0	0	0	620170	0	0	0	0	0	0	0	0
P30415-4	0	0	0	116390	132730	312460	196140	265100	264060	0	254570	318950	202440	226240	0	206850	0	180510	0	0	0	0	0	235600	465770	211160	0	0	189010	177990	0	0	0	0	0	178940
P30415-5	585020	329280	314650	649690	505050	435350	448010	697430	506300	104720	551830	543730	462770	547980	509280	397640	441860	491520	0	491490	681560	0	874030	437840	472910	440030	348130	476000	442530	577160	387470	284800	595500	285930	480210	458880
P30999-1	304060	0	0	0	0	0	476910	538520	1632300	82109	0	688100	0	0	0	0	0	412760	643880	474380	393380	0	0	368030	0	211430	0	0	0	375000	0	751020	405880	363180	441210	463260
P30999-2	359440	350200	208880	406660	456110	352260	168230	0	609610	29643	432230	1036600	172170	638600	346950	566300	260340	409430	302900	0	477000	174010	309290	179550	245990	229740	313490	275610	150440	337030	434570	0	368070	229970	589020	0
P30999-3	876710	731230	1156300	1521500	1835300	813260	1886500	0	3911700	206040	2331500	3431900	702880	3216100	0	0	623000	0	2363100	3009200	2016700	1609200	4013400	2150800	579270	0	1631200	808260	485880	2834400	1083200	448920	2010900	0	3418800	1455700
P30999-4	959020	1382200	1016500	1584500	1463500	1071400	1247600	2496000	1620800	29643	1337500	1968400	172170	1586300	1165700	1651800	863660	409430	1119400	1128000	1663900	1014800	1129900	971080	1216400	1112500	1524500	1034200	760050	1166100	434570	503990	952460	760520	1965300	736820
P30999-5	0	0	0	0	0	0	371380	0	469770	0	365160	1133100	0	0	0	0	0	416990	808180	2107600	425410	1184100	781530	1461800	0	568420	0	0	0	0	0	1338800	438550	1036100	413710	1226600
P30999-6	861130	1775300	1671500	1192500	2122300	1573800	804830	2058400	1422000	118650	1030100	1608500	1375900	1885600	1787800	1758200	2418000	1343300	477180	353930	923630	573100	1167700	664610	1541300	280970	1557500	1269600	1640000	835080	2467300	0	653820	661440	1115300	266180
P30999-7	395075	346700	408470	194270	291010	549905	1637750	2106800	1656600	540000	1178320	4104750	896910	947400	575475	1085700	695690	2446000	3419700	3126835	1355855	1791115	1554200	4209100	610440	1476900	651090	231700	457290	1226900	271210	4622700	1032975	2255910	1106570	6376400
P31230-1	0	479640	314420	355920	1125400	932140	782650	732090	868900	0	0	513940	0	521040	0	1012900	1323500	242390	0	0	712140	0	363950	526010	0	679070	0	625350	553460	0	480760	844420	0	864580	343320	0
P31324-1	5694700	4984500	7608600	6284300	5056900	6691250	1073600	9038500	13332000	0	10506000	11375000	7393150	4984000	1189400	5120000	10724000	760160	11880000	5527300	6823300	3340000	8514500	2717900	8611000	4592000	8280800	4866900	9240050	9623200	5401900	294420	10163000	3968700	7943600	3517000
P31324-2	0	0	0	0	13748000	0	0	39571000	0	0	0	0	0	0	0	13574000	0	0	0	0	31966000	0	0	0	0	0	7824200	0	0	16297000	0	22114000	0	0	0	0
P31324-3	1842200	1192600	839050	891410	1697400	1014400	7977000	5130100	10410000	43905	6128100	6339400	631470	1482700	1138100	1703800	461070	2229700	3013700	4868000	2864900	2464000	5020300	3921400	1355400	2147100	1002000	1288700	918340	1852500	834440	2982400	3829600	2212500	3003200	3456800
P31750-1	344670	0	0	0	1282800	0	0	0	0	0	0	0	0	0	0	0	0	0	0	0	0	0	0	0	0	0	0	0	0	0	0	0	0	0	0	0
P31750-2	427540	942300	236860	1186600	2898600	259520	2453700	870345	254780	0	0	391480	1213020	0	1359060	0	1920910	970070	0	0	0	0	0	0	1163305	0	812870	319520	1262370	785810	864230	966570	434170	0	1839900	250630
P31750-3	0	0	0	0	0	0	1044600	0	0	0	0	0	0	0	0	0	0	846730	0	0	0	0	0	0	0	590210	0	0	0	0	0	0	0	0	0	0
P33174-1	0	0	910870	0	1575100	1454200	0	0	1275500	0	763740	0	0	0	0	1819900	0	0	0	0	0	0	0	0	1452400	0	0	0	0	0	936060	0	0	1140100	850850	1793500
P33174-2	769800	1043300	0	837280	0	0	1172300	855590	0	0	0	968110	1109500	1027700	1000400	0	1276200	881970	1080100	0	949440	1556500	1187100	1095600	0	1471600	957640	845160	962120	0	0	1032000	968210	0	0	0
P33174-3	0	0	0	0	1317800	586200	0	718680	0	0	0	622350	0	0	0	0	0	0	0	198040	585510	0	0	0	0	0	0	573080	0	352130	1658100	0	0	0	0	0
P33174-4	668170	226330	854300	0	529270	0	0	643180	1381200	0	0	428700	616580	0	499240	476530	0	227220	275420	0	0	0	0	0	879870	0	397790	916760	730320	541210	528790	0	0	690890	693760	539980
P33215-1	0	956790	2727400	1208300	0	1258900	2267300	2895200	2263600	77655	2368800	1312800	1051800	932130	880970	580030	0	522920	0	727880	1383900	465040	0	0	1669600	0	1535000	0	0	1465200	1116300	486880	0	0	0	425280
P33609-1	1228500	1212000	747280	870870	2163300	935000	862270	931750	771240	0	1094900	0	0	1765800	2437600	2372600	2052400	1581100	0	480570	1076100	458180	0	317520	3009100	449020	3853100	1692300	2005900	1078900	2292600	0	0	0	780430	555650
P33611-1	0	0	0	0	0	0	0	0	0	0	0	0	0	0	0	0	0	0	0	0	0	0	0	0	0	0	0	0	0	759100	0	0	0	0	0	0
P33611-2	0	180840	0	593790	426910	0	319630	318460	419840	0	393490	219680	551010	364010	788850	400520	0	612970	414200	481900	402640	235770	0	197720	279160	309100	600630	302860	234680	0	0	350180	514130	261390	355070	495090
P33611-3	1696985	1598870	1984675	1359300	2024800	1775500	1726650	2369590	2921965	118020	1579900	1151745	1371050	2847690	1809400	1842700	1488900	1966950	1438440	1502500	1464050	902140	2651590	1497610	2546280	805470	1844200	3222395	1994350	2431250	1819820	1096600	2155500	1343565	2720325	1516650
P34022-1	0	0	0	0	0	0	1108300	0	0	0	0	0	0	0	0	0	0	0	0	0	0	0	0	0	0	487640	0	0	0	0	0	0	0	898770	0	0
P34152-1	881720	4146500	3972700	3453400	3417800	3370800	1868500	2137500	2269300	44530	1886600	1534900	3672400	2245400	2222300	1880300	4940200	2269500	1118700	923070	606160	754690	1638100	1162800	2574900	557360	1950300	1873100	2105200	1521800	2551200	602530	949260	765140	924950	774970
P35123-1	1869200	3434700	0	2720800	0	3185100	0	0	0	83234	0	0	2599500	1919500	0	1693000	0	0	0	0	960740	545760	806320	0	0	481870	0	2383800	0	0	1403900	370880	0	388810	0	345790
P35283-1	5206100	6509200	6497400	6676600	8275300	8707900	5411300	9653500	7774300	236870	8915100	8121900	6978100	6200200	10890000	8329900	9604400	7823400	4286600	4614200	4658600	3863500	4191300	3808500	5716100	2472000	6455700	6341200	4643500	7484300	6645400	2792400	4664600	3433300	3783700	7127400
P35486-1	4034500	1671500	767440	2160200	2182400	1553600	4150000	2036700	2958500	960530	2734600	1084300	1110600	1858700	1445300	3011400	1103800	3324300	2080200	0	3244350	409350	1716500	1830600	1919700	1537300	1966300	1989050	943580	2318650	584600	3881400	627250	0	0	902200
P35486-2	691370	0	0	796650	1201700	0	5548800	2128700	8401900	1008983	4367000	8437010	512430	771400	356680	350360	0	3281400	4074950	3449250	1994200	0	2985900	2697800	722260	2509100	633090	0	0	354020	244320	6243900	4051270	3610000	8710000	15832850
P35550-1	1473200	2604900	1795500	1790000	2379300	1547500	1922300	2137500	1179400	0	1623500	1364400	1789600	2042200	2204900	1886700	2527400	1828300	3547100	5836000	4527600	2033300	4321400	4405100	1471900	2484500	1681900	1532100	1171100	1962500	2319200	2436300	3284700	4112600	3423300	3656600
P35564-1	121540000	85135000	108770000	192930000	195390000	110610000	176320000	198930000	245200000	13552000	706210000	289620000	111300000	159140000	179500000	133060000	119120000	324600000	103200000	119750000	185890000	109730000	153690000	135810000	113870000	66385000	134380000	269100000	93292000	208150000	122510000	74950000	101800000	101570000	88437000	181320000
P35564-2	39589000	38624000	37027000	42288450	33853950	27360600	26514950	34688000	71030000	14482000	29676850	61840000	37214000	52610000	27325800	29389000	42000000	40755000	17353200	40960000	29623000	25440000	18347150	24093450	30418750	18943000	31951500	25754300	28078900	31867500	24355300	12148000	27628000	33520000	28558000	79114000
P35564-3	29820000	28972000	25948000	60220000	45109000	35091000	36084000	51734000	58464000	11719000	42647000	46953000	24933000	36549000	42909000	20512000	30079000	47317000	24382000	29963000	22250000	18060000	31108000	4331000	49367000	13872000	28926000	35552000	40762000	46381000	30244000	7707400	17533000	23452000	21298000	38494000
P35569-1	0	0	0	0	0	0	0	0	0	0	0	0	0	0	0	0	0	0	0	0	0	0	0	0	0	0	0	0	0	0	0	0	0	0	0	0
P35569-2	0	0	0	0	0	0	0	0	0	0	0	0	0	0	0	0	0	0	0	0	0	0	0	0	0	0	0	0	0	0	0	507100	0	0	0	0
P35569-3	0	0	0	0	0	0	0	0	0	0	0	0	0	0	0	0	0	0	0	0	293480	0	0	0	0	0	0	0	0	0	0	0	736690	0	1115800	288990
P35569-4	0	0	0	0	0	0	0	0	0	0	0	584950	590100	0	0	0	892060	0	1004600	825960	0	0	1638900	975130	1611400	0	1283600	0	1717900	948010	0	0	1417500	0	1323300	0
P35569-5	0	0	767370	0	0	0	1164700	1440800	850010	82613	0	1570000	0	0	0	783550	0	0	2683400	0	3379700	1317400	0	0	0	1271800	0	0	0	0	772540	1866200	3303400	0	0	2164100
P35569-6	0	5625900	0	0	0	0	0	0	0	0	0	0	0	0	0	0	0	0	0	0	0	1457300	0	0	0	2019800	0	0	0	0	0	0	0	0	0	1333400
P35569-7	3240600	0	6211200	3490100	4098300	3971500	2447700	2093600	2941000	166760	1730600	2823500	5656400	3209800	3657000	3287200	7372900	2743000	3662700	992630	3595400	233580	3026200	2029000	7597400	0	6711700	4769600	8246400	4341700	3712600	0	4365900	2118100	3229800	0
P35569-8	538520	0	0	0	0	544560	0	0	622370	0	958300	741510	554460	0	0	804430	0	0	661930	1134700	714020	1125500	1024600	588030	515180	664860	1013200	0	1006400	701680	676460	531770	1203600	0	663840	921280
P35569-9	0	366730	279420	239340	186560	705440	374150	418750	0	0	0	374730	466840	0	0	0	495140	0	558210	505710	0	289010	720450	486510	0	514260	684870	0	602860	511940	0	431070	427480	575360	742320	426160
P35569-10	829780	828590	997580	926950	1166800	1243300	1125400	1039900	1372900	52123	585890	0	0	910320	455020	0	0	676540	0	1047100	1259600	1148900	1366100	985080	0	644120	1008600	1273900	0	1247700	502130	1241300	0	867740	0	1432100
P35601-1	0	0	0	0	0	0	0	0	0	0	0	0	0	0	0	0	0	0	0	0	0	0	0	0	1037100	0	0	0	0	0	0	0	0	0	0	0
P35601-2	981820	732520	557320	524760	605910	662890	0	1021900	241750	0	777180	525010	410360	424270	515490	490090	788520	357000	510870	381600	427370	357650	467150	464180	1090900	250700	813350	966670	615150	633670	466970	0	392840	169360	711440	240610
P35601-3	811430	877230	629280	552860	815910	998180	0	1043900	1316000	0	595770	1172000	936860	669090	435430	0	1653100	0	1120900	1059800	589230	380860	905570	252840	1784500	753430	1497200	851360	1665900	1202400	621490	0	1547700	438930	977730	542290
P35601-4	0	0	2573400	0	0	0	0	3477700	0	0	0	0	0	0	0	0	0	0	0	0	0	0	0	0	0	0	0	0	0	3236400	0	0	0	0	0	1917100
P35601-5	1554000	2406100	1359500	1426800	2692100	2480500	1539400	3491400	1804200	0	1920400	2235100	2184800	2197700	1944900	1921000	2303900	0	2222900	2277100	1269200	1588200	1783400	2007800	4136500	828550	2646300	2635100	2160300	2297900	1425700	656410	1915700	1544900	2122300	1967000
P35601-6	0	0	0	173510	0	0	479770	391360	591300	44988	556700	347010	0	167880	0	331240	0	0	1347500	1305300	426520	845450	757400	729860	0	410300	0	107540	0	1007400	0	417480	533580	660290	387750	1942700
P35601-7	0	177210	193880	116130	120480	207550	73321	176580	331760	0	100480	0	151230	227940	0	168270	137360	128120	210770	154180	81497	100160	197130	116980	130750	114660	0	126600	85076	0	114240	143210	0	0	117670	0
P35601-8	0	0	193880	116130	120480	207550	73321	176580	331760	0	100480	0	151230	227940	0	168270	137360	128120	210770	154180	81497	100160	197130	116980	130750	114660	0	126600	85076	268690	114240	0	0	0	0	0
P35601-9	2066335	510000	1106700	1852200	1219300	2135020	1970600	2012330	2588500	1281100	2031930	3664300	1002900	1292700	1944100	1263300	2186000	1759625	3857000	2910400	1303400	3380700	1672400	2788300	1319100	1630330	1998000	2241730	1635300	0	1169205	2894100	1819955	1252700	1558035	7603500
P35689-1	0	210240	267650	203310	523040	304100	344300	267440	394430	0	246770	181360	285490	0	418470	0	502310	338440	451750	802660	348970	357100	148730	221090	280210	760770	321100	0	208000	0	0	336020	234910	0	310400	133990
P35689-2	422860	392830	334850	294410	540010	476560	0	515030	0	0	0	806620	650220	0	278570	0	626970	0	981950	302070	440110	0	228260	0	1187000	0	1299200	379400	1073100	720200	364800	0	1197500	182860	542500	0
P35689-3	2019900	0	0	0	2367200	0	0	2528500	1876400	283220	2128800	2155200	2648800	0	0	0	2422000	0	3767000	4671100	2068800	0	3242100	2883300	3568900	0	4887900	0	2916800	3515900	0	0	5551100	2181600	2939900	3569800
P35710-1	0	225280	0	0	338790	603110	499200	801240	0	0	451600	344520	344830	367580	0	635160	0	554020	198660	400610	526120	325150	196480	272480	229950	508820	405770	0	276620	275940	137480	449230	315570	230240	470130	425090
P35710-2	258400	606680	840540	499210	250820	627760	398480	525850	478460	0	402500	570120	374360	395070	504595	530970	844240	400030	418180	437110	577120	278175	358900	289755	432190	220170	743460	0	0	393580	341290	0	556445	409705	506230	468950
P35710-3	0	0	0	0	0	0	0	0	0	0	0	0	0	0	0	0	0	0	0	0	0	0	0	0	0	0	0	0	0	0	0	0	0	0	0	0
P35821-1	514170	0	0	0	0	0	0	0	747740	0	540660	0	0	0	0	0	0	0	0	176120	0	0	0	0	0	0	0	0	0	468880	0	0	0	0	0	0
P35822-1	0	1659300	0	0	0	0	0	0	0	0	0	0	0	0	0	0	0	0	0	0	0	0	0	0	0	0	0	0	0	0	0	0	0	964940	0	0
P35822-2	0	0	0	0	0	0	0	0	0	0	0	0	0	0	0	0	0	0	0	0	0	0	0	0	0	0	0	0	0	0	0	0	0	0	0	0
P35822-3	0	0	0	0	0	0	0	0	0	0	0	0	0	0	0	0	0	0	0	0	0	0	0	0	0	0	0	0	0	0	0	0	0	0	0	0
P35831-1	0	0	0	826770	0	0	0	0	1078300	0	526070	0	0	0	0	0	0	0	0	0	0	0	319650	0	0	0	0	0	0	0	1534300	438360	0	0	713010	0
P35831-2	3069400	5232000	6227900	4212300	5213300	5014700	4536100	4227900	5646600	242450	4026100	4027500	6887000	3393200	4690200	3807700	7680100	3273500	2075300	1390600	1984500	1089300	1678500	1756800	5455700	1053000	4991700	3563900	5124900	4140700	4558200	895890	2154000	1271300	1952100	790390
P35831-3	2190600	5035700	4138200	4873700	5052800	3644500	2147100	3827500	2963600	0	3677900	1711600	4133000	3703400	5177300	4078700	4994800	2432400	2231700	2127100	1735200	1348600	1715900	1188500	3993700	1173500	4340400	3941200	2943800	3374300	2816700	708490	1399200	1330600	2513500	861730
P35831-4	2224400	5048800	5141300	3733500	5041900	3462900	4205400	4651200	4944600	0	4143800	2780100	6160200	3003100	4287700	4149200	8029200	3346100	1207100	1074600	1281600	1340700	1334000	1713900	6680200	882690	4896600	3048800	5405600	3548300	3710700	777570	1283300	974390	1599600	1017100
P35831-5	0	0	0	0	0	0	0	0	4214000	0	0	0	0	0	0	716510	0	0	992080	0	0	0	0	0	0	613300	0	0	0	0	0	0	0	0	0	0
P35831-6	0	0	773250	0	0	0	0	0	0	0	0	0	824180	0	0	0	0	0	0	0	0	0	0	0	0	0	0	0	0	0	0	0	0	0	0	0
P35831-7	0	1756100	0	804340	0	0	2756100	0	0	0	0	530730	0	0	2350100	0	0	0	0	0	842080	0	0	681410	0	927910	1343100	0	0	0	819480	985080	423210	0	0	0
P35831-8	441020	0	0	0	0	0	645770	899740	0	0	760060	1016600	0	1040900	665310	0	938640	448440	429920	0	464590	793200	0	660350	0	269300	536420	1258300	0	0	0	0	0	441170	838170	507550
P35831-9	401840	0	876820	366520	0	1458500	1325600	467740	846530	0	419930	350760	589850	630290	572700	1340600	1859600	298440	0	177320	272570	464960	454190	460820	1209800	417120	279660	671710	475490	188870	791170	525000	0	261690	396900	0
P35831-10	930070	536310	1088700	666550	377730	704470	1154800	1267200	1375800	65674	992140	1134100	743620	280190	291740	391670	1640200	165120	289540	0	712990	0	0	0	1792900	112830	1911400	1117400	1833200	1015500	488390	0	353180	84508	371510	0
P35831-11	598600	1338300	1003300	627020	1370200	1149200	868040	741060	900570	0	388380	815500	964710	826350	734630	929860	1431100	507780	0	0	349400	329440	381560	456630	1410800	419300	796220	858730	974030	428470	915690	269320	0	280500	495670	103460
P35922-1	0	0	0	0	0	0	929590	149710	484540	0	428130	174820	0	0	0	0	0	277640	537680	707120	327330	189210	229450	0	0	338060	0	0	0	0	0	763200	0	350690	461130	0
P35979-1	1052900	1204000	1021600	644090	1736100	1649500	1349600	1409400	1702800	0	1121900	1210800	532570	1395800	716250	1895700	1193500	880840	1334900	1690400	2408600	1946700	2227100	1949500	827760	1755500	540970	1209400	852100	813170	1545400	1849200	0	1849700	2014100	1223800
P35980-1	0	973790	862340	573010	1258500	1304300	643490	195640	1055200	0	446820	169690	836410	898760	1182700	720990	2152500	621940	258190	180370	604320	242460	306760	186680	614370	282610	403690	514990	718600	273260	880180	286790	458590	251980	697830	163950
P36916-1	20006000	25378000	19343000	25473000	20747000	22762000	25617000	35157000	23957000	886120	21312000	20934000	20897000	15296000	21547000	15213000	0	17249000	15059000	12360000	24179000	0	19212000	13361000	12436000	9694100	9049200	25670000	18801000	22811000	20888000	7679100	6987100	22335000	25421000	8251800
P36916-2	5242400	3845200	5228800	5174900	3907400	7961700	8144500	0	7875300	417300	6023100	10893000	3906900	0	2271800	3732900	1903300	0	0	5956900	9141600	3858100	3362300	4351400	0	591700	0	5728900	3672000	7023200	3559300	2186000	6987100	5030800	9607800	0
P36916-3	4302100	2532100	3382200	3596700	3907400	7961700	0	8728200	7875300	417300	5065600	10893000	3906900	3139800	2271800	3732900	0	0	0	8277700	9141600	3435700	6185200	4351400	7774400	6744200	0	3473200	3672000	7023200	2565200	1842900	6987100	5030800	7766900	0
P37889-1	0	0	0	0	0	0	0	1155400	0	99643	368300	1097100	0	0	0	0	0	0	6940100	5442800	12193000	5731500	9829400	5293500	0	1675500	0	0	0	0	0	1155800	19499000	3204900	7697600	5993700
P37913-1	0	22204000	0	0	0	0	22684000	0	22732000	0	0	0	0	0	21046000	0	0	0	0	0	0	0	0	0	0	13407000	0	0	0	0	0	0	0	0	0	0
P37913-2	0	0	0	0	0	0	0	0	0	0	0	9490900	0	0	0	0	0	0	0	0	0	0	0	0	0	0	0	0	0	0	0	0	0	0	0	0
P37913-3	790740	2093300	2369500	2166700	2252600	2106200	1815100	1514700	1979300	0	1064500	1021900	2071000	1253500	1422600	1308700	1781900	1232800	979710	1018500	1074900	995060	737250	0	1400900	996050	1245300	1229300	1135700	1293600	1104800	987730	819860	1023000	1063400	943080
P37913-4	742000	723060	1568300	497810	929120	750060	0	483040	1195000	0	1027200	627930	1375000	620640	511950	787260	1908900	0	1302900	863730	1075300	366930	781130	345760	753670	491700	475120	346390	676750	1037300	697320	0	1637900	716930	1299400	620380
P37913-5	742000	723060	1568300	497810	929120	750060	0	483040	1195000	0	1027200	627930	1375000	620640	511950	787260	1339100	0	1302900	863730	1075300	366930	781130	345760	753670	491700	475120	346390	676750	1037300	697320	0	1637900	716930	1299400	620380
P37913-6	1315600	2370600	1916200	2746300	1448700	3495000	1271400	1659300	889810	80318	1271400	856680	2648700	0	3007300	1875600	0	1676200	1279400	0	1405500	0	0	0	0	597040	2804800	1185500	1869100	1355200	1627700	0	1734300	0	0	0
P37913-7	15628000	34697000	31805000	47768000	37586000	41582000	36011000	19632000	40860000	2610400	35183000	16670000	32153000	32593000	37475000	41923000	46247000	35227000	35460000	35824000	32233000	21380000	28813000	28094000	23857000	18606000	21434000	19457000	25520000	40710000	23586000	31486000	41280000	33197000	0	49904000
P37913-8	1485400	0	553980	0	0	0	0	0	1497500	0	527010	0	0	659090	294100	0	0	0	0	0	0	0	0	0	737290	0	514150	0	425530	0	0	0	0	0	0	0
P37913-9	4296500	12886000	10335000	14071000	8792900	15691000	7282600	6312000	8298100	188060	7071300	7198900	13416000	9370800	6132000	8576300	12806000	11961000	6145700	7990500	8436200	6605000	4666900	5353400	8237900	5260900	7594000	8629300	7392400	7653700	6044800	6124500	12340000	7113500	9739800	8952700
P39053-1	0	0	0	0	2025400	0	0	0	0	0	0	0	0	0	0	0	0	0	0	0	0	0	0	0	0	0	0	0	0	0	0	0	0	0	0	0
P39053-2	405120	0	1025900	750570	0	1456900	628050	0	0	0	0	0	0	0	0	0	0	0	653530	0	0	0	0	537490	562060	478300	1029900	0	635960	817230	768780	528810	410620	0	504360	0
P39053-3	42025000	90019500	109600000	69984500	80285000	101527000	65925500	87228000	79261500	6632100	52176000	59279000	122915000	63280000	48043500	105695000	160740000	59730000	34911500	20069000	37304000	15958000	23094500	27764000	100571000	18112000	96474500	66341500	104942000	71180000	48166000	13538510	57112500	37002000	48078500	15590000
P39053-4	8773700	0	7986900	8637000	5938500	11518000	0	5553500	3387800	0	0	4365500	0	0	0	0	0	8235200	0	0	3654300	0	2841300	0	0	0	0	0	7832000	21896000	0	3659900	0	1691800	0	1611500
P39054-1	0	0	0	0	0	993820	0	0	370910	0	0	187640	0	0	0	516400	680170	0	0	0	307860	0	0	169630	0	0	404940	462200	311090	325820	0	0	171020	136490	371100	0
P39447-1	0	0	0	0	0	0	0	0	0	0	0	0	0	0	0	0	0	0	0	0	0	0	0	0	0	0	0	0	0	0	0	0	0	0	0	0
P39447-2	654733	2822800	0	1628700	1061940	789993	228900	655140	1086980	0	941915	481087	0	202650	362530	358940	1081447	270170	709540	608750	453587	351157	943515	635640	1069273	669300	425810	855673	602073	543220	1908400	0	553323	0	635830	156160
P39447-3	1672400	3088600	2019100	2552600	2075000	1777700	0	483310	632950	0	345600	340410	2554100	1016100	1077900	1077900	2829600	325120	285140	329930	730630	244320	319510	182310	2673500	273710	4011900	1286100	2824500	695730	1521300	0	452970	227630	769790	0
P39447-4	924730	1689500	1625900	1591500	1355400	1614600	0	483310	379690	0	552760	340410	2029700	768430	1076000	630380	1860200	325120	285140	329930	491940	244320	470680	182310	1990800	273710	2508400	1098400	1710300	314590	1469600	0	452970	227630	815790	0
P39447-5	917070	511130	897080	542740	0	661850	485430	1105200	728730	0	0	886740	835430	940500	745130	772990	1704700	0	0	0	549550	0	357830	0	1426500	379920	0	637400	1535100	803560	1768000	0	0	0	0	0
P39447-6	0	0	0	0	0	0	0	0	0	0	0	0	0	0	0	0	0	0	0	0	0	0	0	0	0	0	0	0	0	0	0	0	0	0	0	0
P39447-7	827480	1004300	734820	814800	1375800	917640	807220	788020	752680	0	594650	459930	926470	0	810540	766760	925140	0	848120	990050	1057300	588850	1210900	693840	813640	693670	628870	545340	696490	998060	862940	545470	1044300	629380	603810	0
P39447-8	577920	583210	895540	568880	790050	934260	0	628170	721130	0	562180	558240	870160	583460	0	753100	1471500	0	0	0	426470	0	819180	0	912680	681030	0	0	798280	906300	0	0	0	397460	1086000	558700
P39447-9	1558500	2867400	2660400	2165300	2902800	3136600	1838300	1879700	3364700	0	1663500	1817600	3031300	2280100	1313800	2407000	3483500	1155600	1314600	1115600	1303000	0	1835200	1207200	4174000	1536300	2078500	1272600	2553600	2640700	1544600	596120	1597300	1159200	2745100	1337500
P39447-10	2738900	3373800	4977800	3522900	5550800	5483700	4866300	6242500	5631500	238860	4923700	4149100	6758000	3055000	3863900	1810700	7798500	3212700	4869600	1607400	4229500	0	2901900	1951800	4215800	1826400	4800800	3367200	4245200	4749300	3842100	971450	3592300	1379700	4181600	1352300
P40124-1	0	12800000	0	0	0	0	0	0	0	0	0	0	0	0	0	0	0	0	0	0	0	0	0	0	0	3589200	0	0	0	0	0	0	0	0	0	0
P40124-2	10796000	10903000	14701500	2576500	18421000	10676750	11382850	5717850	12992000	174080	2877400	4600700	2968500	13244000	2839250	0	15637000	1605000	1720900	1570900	7449000	4438600	10070000	4702000	10477000	4271700	3201700	7554400	0	1500920	14605000	1450100	0	0	3442900	868930
P40124-3	0	684780	0	0	1193900	1452800	25865000	0	649820	0	0	0	0	0	0	0	0	0	0	0	0	0	268570	241620	0	0	0	650910	0	0	22867000	0	0	0	0	0
P40124-4	0	0	0	0	0	0	0	0	0	0	0	0	0	0	0	0	0	0	0	0	0	0	0	805560	0	0	0	0	0	0	0	0	0	0	0	0
P40124-5	53979000	684780	0	0	1193900	1452800	540090	0	649820	0	0	0	0	0	51741000	0	0	0	16512000	17066000	0	0	46830000	241620	0	0	0	650910	0	0	349180	0	0	0	0	0
P40124-6	0	124260000	111220000	61068000	122020000	150520000	82392000	0	78239000	1656500	27189000	49731000	49914000	0	0	89997000	138740000	62524000	0	0	36019000	48164000	0	63181000	66888000	13062000	34921000	59331000	55375000	38383000	82032000	35139000	13774000	36212000	35139000	9549400
P40201-1	1934900	2707700	2480600	3109800	3270700	2724400	3122800	3239100	5047300	221530	3142600	2934200	2438600	2798000	2836500	2450900	2837700	3165700	1858100	4722400	1968200	2422000	0	4812000	2531100	1803800	2568100	2329600	1917500	4028100	2047400	2772900	3439700	2620800	1694000	3414300
P40201-2	1611400	0	1611600	0	4794100	3823100	2076200	1278300	1157400	0	1394100	0	3489300	0	4855600	2044100	1611400	0	728930	0	1614500	1256800	853690	0	2995600	962540	3048200	2007700	2177400	0	0	1416300	1388800	1740700	932590	0
P40694-1	531750	787080	545590	621760	0	578590	0	810310	0	0	0	417660	1028300	0	702650	673620	991650	372420	0	0	0	0	0	0	897090	0	961040	503590	630490	1064800	0	0	0	0	0	0
P41230-1	197630	144140	274060	280645	147200	349150	169480	148590	199800	0	367835	0	894410	211630	315465	264500	550035	229550	152275	275870	0	172090	310410	179850	371515	283660	158150	349600	0	207590	244340	138744	189785	191190	444920	418230
P41230-2	0	0	0	0	0	0	0	0	0	0	0	0	0	0	0	0	0	0	0	0	727520	0	0	0	0	0	0	0	0	0	0	0	0	0	0	0
P41230-3	511500	923140	561180	761690	641790	864670	749040	0	347170	71483	591880	548320	609030	877640	767700	1242100	835620	1240900	484380	882300	0	747530	0	494650	688050	499110	579260	623910	532920	591970	897090	476240	457450	368490	540440	700200
P41230-4	428680	815200	697780	622990	990590	915870	630200	379960	0	0	777560	0	616650	560090	955150	885530	1386700	601960	600380	637250	760000	637130	608950	598780	750630	521340	637880	518240	937610	547310	825420	528310	0	472410	528530	437860
P41234-1	0	0	0	0	0	0	0	236180	0	0	154450	0	0	121290	0	0	0	0	0	0	0	0	0	0	0	0	0	0	0	0	0	0	0	0	0	0
P42128-1	738070	834330	1088300	734870	1637300	1453300	991900	1420800	1847800	0	1071900	905460	1034400	728330	1218300	1321700	1937900	862420	1791000	1368700	1141900	743480	1157500	527120	1900900	977330	1566500	860190	822490	696110	548670	738830	1126800	638130	965670	804810
P42128-2	4801400	6718500	6864800	5704600	7602000	5317500	5164800	7979900	6763300	344930	4756200	6895200	7760500	4800500	5461600	5603000	7159900	4947700	5298600	5700800	5434000	4189700	4105200	4226700	8658900	3293400	9641100	6465500	7548500	6848800	4071800	3239900	5810900	3926500	4327700	4640000
P42128-3	1165800	0	1184200	1465300	1674300	1583800	1875000	1966500	2306200	120920	1853600	2494900	1298500	1703900	0	1649400	1276800	1660400	3194600	2462200	1612300	1669600	1596200	1384900	1454500	1123900	1699100	1434200	1977300	1537500	1349800	1680900	1866200	1597900	1795200	2100500
P42128-4	195720	367563	247390	286355	602673	0	188430	482070	0	0	0	295858	0	340250	323560	194600	1027600	0	439660	317310	366133	337390	146800	0	346010	395370	539380	184880	594420	311865	378065	290520	535890	304210	571640	277020
P42128-5	0	0	247390	211360	0	270520	112960	0	0	0	0	102920	0	0	183710	0	446190	0	0	0	188570	0	146800	0	346010	0	295720	0	0	248150	111760	0	0	0	0	0
P42128-6	0	361820	0	0	643620	270520	0	382970	0	0	0	360170	292380	264280	0	194600	446190	0	472180	361750	0	118000	0	0	0	0	835100	0	783560	0	261240	0	448960	0	0	0
P42128-7	1353300	812300	1420300	678570	1145100	974810	985440	1254365	1292660	117825	952380	1372465	1426375	649940	343570	1180980	959370	987115	1154015	724450	1271800	183820	1198240	658900	1080825	571760	982445	703150	2210500	1386275	976470	545370	968890	569260	1458000	515865
P42128-8	671020	0	0	0	0	0	0	763730	0	0	0	573870	0	0	0	0	0	0	435790	429960	484640	205380	601970	0	0	0	0	0	0	654900	0	0	0	0	0	0
P42208-1	201020000	344450000	335800000	309800000	352670000	364940000	209830000	245610000	262110000	124650	242050000	249240000	324890000	279580000	292140000	260940000	353900000	199060000	249010000	209360000	305970000	144350000	249860000	218920000	263010000	157300000	262020000	182960000	242150000	305840000	193870000	112730000	251280000	172190000	235620000	187920000
P42227-1	0	429490	631940	382980	1415700	299900	826630	218830	757790	0	610880	0	746500	296360	998600	477980	1430400	498230	794110	596860	346880	417900	389610	0	448850	625860	595480	461110	384900	542130	282400	600160	0	0	677270	106620
P42567-1	0	2159700	0	1285200	0	2456500	507830	0	994150	0	0	0	0	0	0	834860	3097600	0	256410	278970	471450	0	312510	0	1830500	319910	1603900	984040	0	710400	0	0	0	296170	0	192360
P42567-2	650430	804670	865540	731060	522990	664460	1061355	920840	984205	0	1120820	567925	803830	690500	626210	496325	837300	817555	1762435	990960	675160	537935	1404400	662855	1433000	701995	1039500	1179885	1252900	1223600	502320	217120	713010	309230	665800	310690
P42567-3	1920700	3262600	2110400	2464300	2081200	2703600	1092400	1614100	1289600	0	830930	1354400	2740600	1683400	2556000	1783400	4280600	1131200	738220	609360	979550	654020	918440	474360	3305200	479840	3552200	2055800	3269100	266790	0	0	695000	423840	712760	372450
P42567-4	0	0	0	0	0	0	0	0	0	0	0	0	0	0	0	0	0	0	0	0	0	0	0	0	0	0	0	0	0	0	0	0	0	0	0	660700
P42567-5	1097400	1286100	1590300	1043200	1552600	1339300	1478200	1454000	2334800	0	1206500	1269400	1214500	1039400	1418600	1270700	2030600	884840	0	740260	938870	857960	1097300	1094700	1891700	1109100	1759300	967940	1528800	1221800	1478100	513400	772140	940970	0	0
P42567-6	0	0	0	442610	618360	0	0	665140	0	0	0	613360	780720	355600	0	348120	0	0	0	0	0	0	0	372560	0	0	0	0	0	448850	0	0	491240	0	715630	324890
P42567-7	0	0	0	442610	618360	0	0	665140	0	0	0	613360	780720	355600	0	348120	0	0	0	0	0	0	0	372560	0	0	0	0	0	448850	0	0	491240	0	0	324890
P42669-1	0	0	0	0	116400	0	0	299110	0	0	555250	0	0	69348	0	0	0	0	106700	0	0	0	0	0	0	0	0	176880	115600	201660	92471	0	0	74229	241460	0
P42859-1	228390	271760	358960	167850	274210	380450	147510	342700	396250	0	224250	495740	337420	268590	177020	337010	603000	96488	612440	386100	516860	198220	247620	269990	510390	304560	0	319020	0	439830	161250	131900	346840	0	509710	195590
P42859-2	228390	271760	566800	167850	0	0	147510	0	396250	0	224250	495740	337420	0	177020	337010	0	96488	612440	0	0	0	0	0	0	0	444450	0	0	0	0	131900	0	206900	0	0
P42859-3	0	489170	0	382390	440580	932910	0	492030	143220	0	185960	163860	577440	306100	174930	176400	1259900	231590	269790	0	0	198220	247620	0	683550	0	958600	547990	514660	716880	289850	0	346840	0	0	195590
P43136-1	0	0	0	0	0	0	0	0	0	0	0	0	0	0	0	0	0	0	0	0	0	0	0	0	0	0	0	0	0	0	0	0	0	0	0	0
P43276-1	669750	4199900	2726100	3205400	6120500	3344200	1330700	774160	1279600	35707	1068600	641590	4075900	2276100	2681000	3510800	5510200	3382900	1067600	2152600	1730000	1103500	1028400	1080800	1837500	1164400	1633500	610140	1136300	1524500	2907000	1501400	659490	1218000	802370	2010600
P43346-1	0	0	0	0	0	6027400	0	0	0	0	0	0	0	0	0	0	0	0	0	0	0	0	0	0	0	0	0	0	0	0	0	0	0	0	0	0
P43346-2	0	0	5401200	0	0	0	0	0	0	431770	0	0	0	0	0	0	0	0	0	0	0	0	4627800	0	0	0	0	0	0	0	0	0	0	0	0	0
P43346-3	4120000	5951600	0	5925900	0	0	0	0	7015300	0	5624600	4246800	5888400	4899300	4468000	5389400	5312200	0	7265300	4932700	4563000	3602500	0	4224100	4865800	3755200	4000400	0	3744100	5703200	4983300	0	5670400	3880800	4026100	0
P43346-4	0	0	0	0	0	0	0	0	0	0	0	0	0	0	0	0	0	0	0	0	0	0	0	753450	0	0	0	0	0	0	0	0	0	0	0	0
P43346-5	0	0	0	1111200	537460	505280	0	779320	830880	0	890090	303360	0	1132300	684640	499650	0	496750	1466300	1733000	0	341310	1448700	1379400	771090	0	0	827390	0	948710	1342900	0	1206300	933380	933830	652390
P45481-1	1003790	749810	1186800	2112200	905375	1530750	1062960	1463900	444620	0	699895	486370	1625080	1134700	1465300	1944900	1417100	1562700	624240	966740	513865	1146200	806930	527430	822970	302555	1180700	457410	986465	782850	451280	1169900	1005300	0	761750	0
P45481-2	191300	171860	221190	116460	163370	0	128060	133740	147240	0	183790	264790	112600	108800	281690	150360	229400	281280	127000	220920	128650	192110	287240	254530	276130	252120	162610	143980	141160	228640	207350	170140	118470	246600	121020	148080
P45481-3	425150	304300	351380	294180	428450	568980	379320	306480	265840	0	368270	438110	457020	214720	475630	410290	583320	366180	533370	706250	545690	430400	472830	280870	609890	337110	697760	284040	704860	360530	300050	294490	685460	258730	274580	0
P45481-4	0	0	0	0	0	0	0	0	0	0	0	0	0	0	0	0	0	0	0	0	0	0	0	471740	0	0	0	0	0	0	0	0	0	0	0	0
P45481-5	0	0	0	0	0	0	0	0	0	0	0	0	0	0	0	0	0	0	0	0	0	0	0	0	0	0	0	0	0	0	972140	0	0	672630	0	0
P45481-6	602010	557830	0	760700	1229400	1576400	2101400	1316100	2594600	0	1767100	1826000	0	1214400	965750	0	0	1431000	2853800	2742500	1546500	1227900	2138500	2746800	0	2388400	0	826670	0	2015600	0	1539500	1626000	2091500	1625400	2455100
P45481-7	0	0	0	0	0	0	0	0	0	0	0	0	0	0	0	0	0	0	0	385900	0	0	0	0	0	322270	0	0	0	0	0	0	0	0	0	0
P46061-1	0	0	0	0	0	0	0	0	32385000	0	0	0	0	0	0	0	0	0	0	0	0	0	0	0	0	0	0	0	0	0	0	0	0	0	0	0
P46061-2	0	0	0	0	0	0	0	0	4033800	0	0	0	0	0	0	0	0	0	0	0	0	0	3221500	0	0	0	0	0	0	0	0	0	0	0	0	0
P46061-3	0	0	0	944140	0	0	0	0	0	0	0	0	0	0	0	0	0	0	0	0	0	0	0	0	0	0	2670100	0	0	0	0	0	0	0	0	0
P46061-4	0	0	0	17930000	0	0	0	0	0	0	0	0	21889000	0	0	0	16637000	0	0	0	0	0	0	0	0	0	0	0	0	0	0	0	0	0	0	0
P46061-5	921910	7335900	0	0	11467000	9259700	0	5230000	0	0	2504500	0	3027800	9849800	4823500	16392000	0	2196600	0	3959400	7907600	10174000	5296800	10007000	0	0	6534500	0	10451000	2131400	14404000	8640000	3522400	5424200	17080000	0
P46061-6	0	0	0	0	0	0	0	0	0	0	0	0	0	0	0	0	0	0	0	0	0	0	0	0	0	0	0	0	0	0	0	0	0	0	0	0
P46061-7	0	0	0	0	0	0	14409000	0	0	0	0	0	0	0	0	0	49372000	0	0	0	0	23631000	0	0	0	0	0	0	0	0	0	26185000	0	0	0	0
P46061-8	921910	8564800	8927000	0	11467000	10923000	7764700	6475200	12671000	0	2504500	10969000	3698300	11725000	5984900	19990000	18930000	2196600	2416000	5180600	9519800	11738000	5296800	12797000	8301700	1842300	3028800	1067800	11065000	2131400	15882000	11420000	4748100	8078300	20153000	864120
P46062-1	801375	848845	1042650	771975	927680	643260	928120	795470	993860	55432	1134100	529400	717660	648860	867330	493075	1001315	430750	941065	574170	937510	434275	696185	612760	959840	438260	1103735	704510	871645	1108700	624310	524975	728290	530970	1231200	465250
P46414-1	0	0	0	0	0	0	0	0	0	0	1169100	0	0	0	0	0	0	0	0	0	0	0	1956800	0	2340800	0	0	0	0	0	0	0	0	0	2524100	0
P46467-1	13197000	19164000	18097000	18063000	19769000	20549000	11969000	12616000	8352000	4250300	9517800	8875500	18747000	15113000	14090000	8519000	20015000	18374000	8661300	7259600	12716000	4043300	7890900	7719200	18238000	4851100	21280000	15775000	20053000	13849000	12888000	2033100	9896800	6235900	9081700	4403300
P46694-1	269660	0	133740	242890	481960	161130	221400	239030	245390	0	204740	275470	128760	235350	309230	285990	248710	285870	0	0	0	0	181690	114620	321570	86716	366090	160510	271660	164680	310720	0	0	0	123730	0
P46935-1	897050	1870000	0	1421500	1179100	1830400	0	1373800	900930	0	0	931140	1120500	1997200	962910	0	2193200	0	1454400	0	1271600	1025000	1004300	995080	1223400	635660	0	888790	0	465340	1082500	0	1113000	0	1324200	501060
P46935-2	6421100	0	0	0	41103000	0	19975000	11331000	0	0	0	0	38586000	0	29734000	0	46637000	17658000	0	0	14090000	0	0	0	21672000	23791000	17233000	16081000	0	0	9628900	6591000	0	0	0	0
P46935-3	525980	3339200	1931400	2744300	2731600	3775500	2076300	762240	2330200	0	1620700	905590	2769100	1785800	2077100	1376400	3027700	1383200	1492200	2015700	1239400	1063500	1128800	1144400	2020600	1592100	1224300	1189100	1073800	1227100	612230	463630	830660	1637700	1502900	363730
P46935-4	5228900	9118000	10904000	4764400	5069900	6859900	6009000	8030200	7249300	479080	5882700	6117600	10185000	4936700	3547400	3089000	17838000	2143400	3284800	1264900	6006400	902640	2260300	1964400	8420000	1264500	7309000	5841600	10464000	4554800	3617500	1082200	5618100	1280000	4426300	1484800
P46938-1	0	0	0	0	0	0	0	0	0	0	0	0	0	0	0	0	0	0	0	0	0	0	0	0	0	0	0	0	0	0	0	0	0	0	0	0
P46938-2	0	0	0	0	0	0	0	0	0	0	0	0	0	0	0	438620	0	0	3915700	0	0	0	0	1114900	0	0	0	0	0	0	0	0	0	0	0	0
P46938-3	448440	338470	0	236880	420590	730310	964370	704890	0	0	0	0	378330	1780000	0	438620	434100	0	1052100	355900	747870	553100	1783600	1114900	822120	1220400	0	681230	0	417870	581850	124640	0	433540	2013100	0
P46938-4	448440	0	0	236880	3774300	0	1110585	0	5487600	0	0	0	2762800	0	0	0	434100	1689100	0	355900	747870	0	1244580	794740	822120	1220400	0	0	0	0	803380	2738000	0	0	0	0
P46938-5	388450	0	0	0	397950	0	0	879310	0	0	300380	181860	710380	0	422930	0	0	171790	0	199680	222220	166220	936420	271580	544650	168540	0	0	1176400	0	1740800	0	292600	782820	1333300	92527
P46938-6	4293100	7298400	2503500	3018000	1342300	2455900	1974300	5313000	0	0	2489900	8487400	1865700	14044000	1504000	6259400	1419600	3889600	1868000	0	1140300	2850400	3402600	5113500	1959400	1587900	1701700	4705000	0	1880000	7565000	330640	1153300	5831300	2383500	810120
P46938-7	4189500	5985800	4660400	4068000	4299000	4202300	5566200	6179000	3715900	221860	3756900	4237500	3451500	6475900	3663100	4738800	5865800	6571300	2828300	4004300	4066400	2180400	3215000	4989600	4406400	1384000	3559600	4747900	3193500	4271100	4076600	2137300	2995400	3375700	4179500	2872000
P46938-8	693380	1234400	1031900	1126700	549190	1044900	231850	896240	0	0	765440	596880	923130	1546500	614150	897200	1297800	392320	544490	660670	493630	367910	663940	595900	1294600	269930	833540	960920	1272300	899020	1000800	180960	500950	536730	890010	0
P46938-9	0	0	0	0	0	0	0	0	0	0	0	0	0	0	0	0	0	0	0	0	0	0	0	0	0	0	0	0	0	0	0	0	0	0	0	0
P46938-10	0	406450	0	0	0	338750	0	514090	258640	0	0	374840	0	0	0	0	0	0	571950	265970	507700	304280	0	0	598910	221260	401140	397350	468900	0	0	0	545830	410240	383300	0
P47713-1	183860	0	0	0	0	0	278970	226740	502100	0	290720	301930	0	0	0	0	0	0	360290	659440	288830	418600	589420	392150	0	319720	0	0	0	0	0	239620	332850	318180	231540	573480
P47713-2	0	0	0	0	921910	0	0	2213000	0	0	0	0	3321000	0	0	0	2767400	265640	0	1007300	0	0	0	1598900	7198000	0	0	3038900	3450200	4028050	0	0	0	0	0	0
P47713-3	19680167	19806600	21351833	22557900	24003533	21968900	24796600	14646467	18943300	1828800	1975600	9647433	18081067	2739967	17638567	11896267	21573200	25008600	38858933	32622267	17755700	8362500	24478467	28191100	26015967	2142600	41477933	19208367	26519367	25366733	14511733	11325000	25342233	13595567	38043567	14944400
P47811-1	0	400610	587550	223970	0	0	1393300	0	481210	0	373620	0	458430	531150	0	345100	939580	578230	0	546560	398980	0	0	364970	303610	772170	413140	325380	0	0	0	741870	0	383740	0	0
P47811-2	1236300	454620	1340200	882710	0	945760	797520	1560800	867180	149220	769900	2172000	793890	1079700	482740	1194500	0	705210	1619600	0	1179000	444510	664840	659200	685720	380730	1091500	625840	1677700	1294800	556890	586760	913660	963600	973440	1226100
P47856-1	5741900	2928200	3447800	3596900	3971100	3394500	10090000	9542400	16244000	534540	10677000	9501800	2667600	4088500	3305500	4358700	2571100	4413500	11486000	8929300	11205000	6506400	11507000	8167400	4181200	7578600	3742100	5290900	2803400	6929200	3684600	7487000	12933000	9385300	11399000	7419100
P47930-1	414750	592260	906710	1173500	0	404380	0	0	871395	234965	1582600	928325	951090	1322000	0	1430700	575050	1687500	1900400	3422800	1638000	0	1839200	1858200	1312035	1324700	0	904880	1617925	2556100	0	1294500	0	0	0	0
P47930-2	2119000	1423100	1415400	785100	2013500	1997200	2422700	2853100	1913700	231560	1213900	2028900	1129900	1364900	1089100	1828500	2462400	773680	1610700	1525900	2673600	2132300	2327300	2241500	3225000	1740900	2372400	2064800	2687500	1718800	1618800	1342400	1764400	1874500	2310600	1042800
P47930-3	11133000	5200700	6043600	5696300	8521900	8905700	16318000	18875000	15610000	1430900	12586000	15673000	5194900	7281900	7684700	9336000	6711200	7433200	23325000	23002000	19546000	16771000	27060000	15641000	12467000	19036000	15778000	13079000	10836000	16651000	7442200	12308000	21675000	17143000	16843000	15661000
P47930-4	0	0	0	0	0	0	0	0	0	0	0	0	0	0	0	0	0	0	0	0	0	0	0	0	0	0	0	0	0	0	0	0	0	0	0	0
P47930-5	0	0	221740	0	312510	311755	194390	494250	553990	0	378280	944780	0	173830	0	172690	111420	324230	592180	804810	904840	574045	589290	467190	387530	426930	444600	105700	303010	609860	138580	402590	567005	387710	510080	469230
P47930-6	0	0	0	0	0	0	0	0	0	0	0	0	0	0	0	0	0	0	0	0	0	0	0	0	0	0	0	0	0	0	0	0	0	0	0	0
P47937-1	3337000	940710	5839900	4090000	4969400	6213300	6553400	7154800	18049000	1070400	11136000	0	3249800	7168000	2062800	0	0	4754400	0	21837000	8221900	0	14780000	13452000	0	9443300	0	3476800	0	0	0	88796	13573000	10567000	0	11304000
P47937-2	3337000	940710	5839900	4090000	4969400	6213300	6553400	7154800	18049000	1070400	11136000	0	3249800	7168000	2062800	0	0	4754400	0	21837000	8221900	0	14780000	13452000	0	9443300	0	3476800	0	0	0	88796	13573000	10567000	0	11304000
P47941-1	489470	764550	456670	0	842030	0	0	0	818810	0	645480	0	473290	714180	581770	0	817540	770790	537200	439990	0	237720	461820	0	565830	331090	638570	0	533260	456000	413830	0	439210	463820	354860	266100
P47955-1	931665	8886350	3526500	1935105	3803100	6054300	887575	501590	2380750	0	2633850	417945	4399800	2737150	4420050	2438400	5814450	1560125	1235700	1210400	972120	587255	1318845	784500	3778700	1648950	2532700	2719800	1592020	1422050	2172100	556520	367685	795275	2658300	220910
P47963-1	5952000	0	0	0	21968000	0	13276000	3757400	15539000	747930	10637000	0	12522000	9478700	13605000	0	15253000	0	0	0	7644800	0	0	0	9866500	0	9452400	4605500	7166800	0	7122100	0	7523600	0	8995200	0
P47963-2	0	1386000	0	1705200	0	1333900	0	1165800	0	221040	4409850	1591840	0	1992000	2141500	2378700	0	3153200	952200	0	518020	0	0	373810	0	458990	2299000	0	0	2476400	1620600	286230	657180	443100	554450	477820
P47963-3	5170600	3561600	4662900	3663300	4394100	3688800	5667600	2203900	6286900	262510	0	0	4633700	5589500	4667300	5335000	4048800	5144000	1046500	984030	847150	578620	1377300	858830	5421600	434600	3727300	3959300	3906900	4546200	2996100	630330	902960	490630	826500	790490
P48301-1	0	0	0	0	0	0	574220	848240	0	0	0	0	0	0	0	0	0	0	0	0	0	0	620340	2570300	0	0	0	480680	377970	0	0	561130	0	718150	0	833580
P48678-1	0	0	0	0	0	0	0	0	0	3466000	5392500	0	0	0	0	0	0	1759900	0	5311100	0	0	5114600	0	0	2851300	0	0	0	0	0	2154000	0	2464000	0	3082700
P48678-2	99105	0	0	0	412470	0	0	0	0	0	0	0	0	270940	0	35707000	0	0	0	0	303250	0	0	0	8093700	209200	0	0	132640	0	111350	0	0	0	0	0
P48678-3	0	0	0	0	0	0	0	0	0	3466000	5392500	0	0	0	0	0	0	1759900	0	5311100	0	0	5114600	0	0	2851300	0	0	0	0	0	2154000	0	2464000	0	3082700
P48678-4	0	12576000	0	0	0	0	0	0	0	363120	0	0	0	2669100	11360000	0	0	0	0	2220600	0	1349400	0	0	0	1040500	10918000	12861000	8302400	13040000	0	593460	0	1924300	0	0
P48678-5	8355200	2284700	10137000	10863000	18686000	0	13476000	14089000	12777000	1187100	12503000	11714000	0	13616000	0	11340000	7783700	15655000	11715000	11787000	9755700	5517100	15413000	6410500	0	6512500	0	3132800	0	0	7595200	8331800	12728000	9366400	0	6484400
P48678-6	397280	656200	901000	782180	870960	13729000	1198800	1082200	1043900	85933	0	1046500	699480	896570	1115800	1065500	699250	938640	904920	698360	646770	0	661040	509260	828560	386650	803060	407610	634530	589850	694510	458310	965060	257530	658410	912060
P48678-7	348050	915590	0	816260	497250	614980	0	727910	471670	0	436610	441150	727460	399800	0	423370	593730	710830	435980	564410	292240	403970	670680	398060	419940	416660	427810	331330	432140	1098400	986020	177560	400470	0	561180	230970
P48678-8	0	0	346230	0	0	0	0	762190	706980	89281	469480	440790	248960	354930	0	277030	0	431570	471180	587860	381040	0	588020	615560	198350	231960	0	265730	0	197930	316860	150520	446310	365730	411100	382080
P48678-9	0	0	32439	0	0	0	0	0	0	0	0	0	0	0	0	3482200	0	0	0	0	0	0	0	0	0	0	0	0	0	0	21566	0	0	0	0	0
P48678-10	0	0	0	0	0	0	0	0	0	0	0	0	0	0	0	36105000	0	0	0	0	0	0	0	0	0	1559200	426110	0	549360	0	0	23022000	0	0	0	0
P48678-11	191780	0	0	0	331900	298080	0	825960	1057600	0	527530	823580	0	344880	195940	413850	0	0	308380	0	385650	185230	622210	132170000	0	254030	0	156610	159200	327910	306740	0	0	114770000	447840	0
P48678-12	73262000	112380000	87477000	109950000	108460000	139190000	167280000	212550000	184830000	13523000	167400000	136020000	78368000	9256600	73120000	120830000	124060000	111250000	124760000	159020000	158840000	128080000	239550000	217680000	71126000	126720000	67931000	85677000	54549000	102080000	105350000	130150000	85168000	168900000	125510000	107330000
P48678-13	191780	545360	0	0	974010	758510	750120	1192100	1772400	0	527530	1256900	231400	102400000	195940	650450	571510	0	308380	0	385650	422670	622210	159840	191660	254030	0	156610	402280	327910	306740	0	0	349120	447840	0
P48678-14	115080000	243900000	238100000	137190000	213620000	281350000	246350000	264900000	288050000	11987000	150380000	246010000	137860000	188510000	108340000	187030000	308570000	104520000	98661000	107740000	140570000	170610000	195460000	155970000	172280000	157040000	111950000	121540000	168620000	122570000	165100000	71493000	71368000	131010000	160000000	48471000
P48678-15	136920	757100	775220	471200	155300	0	0	497820	538050	78752	903260	405680	0	1098100	750370	0	0	809950	1091700	1355600	200790	0	1839800	1668200	164010	214870	375290	195880	0	616970	1088400	177200	754780	1114600	1138600	713170
P48678-16	244010	1936700	1192600	1530200	1882900	1771800	1215100	494610	842030	0	1059000	396270	827360	1712600	1108600	1412800	1829100	1746100	1610900	1741400	422730	1162000	739790	837240	1324700	1107300	686840	824370	1099900	449020	0	1383600	0	544150	672030	275200
P48678-17	1715800	2134600	2769400	2664000	6198500	4532700	5634500	4645100	5357100	318350	3926000	5400100	2179500	2879700	2979400	5265400	3815000	3683700	3928500	3469900	3488400	4063400	3778100	2374900	2748100	3569000	1936200	2599800	2605200	2835900	2428800	2854900	3095100	2027600	2393600	2346300
P48678-18	1013000	1384200	1044100	1051500	1295800	1082500	1192200	0	1947100	0	1231900	1614900	1472300	1106600	910660	1241600	1130300	782090	1403800	1667000	1011350	0	1606200	1547700	1373800	751950	2179400	924370	1507800	1363000	1527900	0	2065200	1158400	1609100	1079500
P48678-19	0	0	0	0	0	0	0	12547000	0	23717	0	0	0	0	0	10563000	0	0	0	0	10745000	7990500	11156000	0	0	0	0	0	0	0	0	0	0	0	0	6773700
P48678-20	0	0	0	0	0	0	0	0	0	0	0	0	0	0	0	0	0	0	0	0	0	0	6533500	0	0	0	0	0	0	0	0	0	0	0	0	0
P48678-21	231930	0	0	150480	0	0	2908200	2345900	4539500	487560	3195300	4121300	0	227530	207360	0	0	0	4341400	0	1874500	4930900	0	4927100	0	3674500	0	0	0	0	400170	2634600	2553100	4294000	2500600	5756400
P48678-22	48838000	29762045	81744000	22153270	66238100	6502700	50679650	51092800	49698250	2082362	64600000	42574400	104780000	30492435	84082000	39215100	87344700	30948230	55174000	51817000	25135050	27481250	26922400	39183000	41825950	25530700	65825000	25520050	44046600	55535000	33516755	20101800	36526000	24114000	34169000	31616000
P48678-23	0	0	0	0	0	98759000	0	0	0	0	0	0	0	0	0	0	0	0	0	0	0	0	0	0	0	0	0	0	0	0	0	0	0	0	0	0
P48678-24	6613100	6027000	0	2218600	4476600	2815700	7273200	0	15205000	0	8429000	4117400	4305700	2473700	3135000	3066900	7795800	1527100	0	0	5469400	1555600	3244500	1541500	6671800	1884400	5732300	6437900	6567200	0	6525900	1211000	5377000	1761400	5770200	1751300
P48678-25	6392500	4708900	6536400	5689100	10703000	7693600	10690000	5131300	12224000	0	13066000	12430000	7712500	7194400	11117000	0	8828700	10853000	11170000	10164000	0	0	0	7167200	8056600	7825800	8977700	6273100	7015900	8050200	7455000	6916400	12393000	7679300	12347000	0
P48678-26	365810	331740	382310	390230	772170	654780	549790	601750	747840	0	382010	674890	447660	207860	285390	465960	571580	449630	365840	413290	542250	297360	436380	377670	321630	508450	297700	0	409500	0	348350	555770	447320	309220	296060	287500
P48678-27	600170	441180	0	464380	0	0	497960	719030	0	52218	0	653610	580530	0	321020	0	0	217180	0	0	329330	0	0	0	468590	0	585610	376600	662970	468320	0	0	0	0	0	0
P48722-1	544850	456290	987490	997000	931310	899500	0	595420	555010	131060	453940	639410	1532000	1056800	1006900	764360	1070200	963160	0	381860	0	0	0	0	1367400	0	1845700	366300	1472500	1173400	0	0	0	0	0	0
P48722-2	0	0	0	0	0	0	0	0	0	0	0	0	0	3157800	0	0	0	0	0	0	0	0	0	0	0	0	0	1427900	0	0	0	0	0	0	0	0
P48722-3	0	2591300	0	980350	0	0	0	1131500	0	59406	240910	0	0	0	0	0	0	507280	0	0	0	0	0	526920	0	0	1034300	0	0	465260	0	0	0	0	527840	0
P48722-4	0	0	0	0	0	0	587340	0	0	42028	0	0	0	0	0	0	2180600	0	0	0	0	0	0	0	0	0	0	0	0	0	0	0	0	0	0	0
P48722-5	369840	0	0	0	769040	558810	311440	0	433120	0	0	0	684110	0	217120	533540	0	0	0	0	0	0	0	0	0	0	901310	425680	950240	547420	817320	0	0	0	0	0
P48722-6	0	0	0	0	0	0	0	0	0	0	0	0	0	0	0	0	1140200	0	0	0	0	0	0	0	852710	0	0	0	0	0	0	0	0	0	0	0
P48725-1	272850	548240	654210	520620	777380	669120	359670	338060	463220	0	332410	205210	678970	451760	597330	547890	850910	421340	392180	206630	277320	0	293280	278090	666130	167290	780750	402780	859180	595530	442050	0	412210	131890	258440	159140
P48754-1	656340	1552400	0	1709600	835270	0	843250	1128800	0	78235	0	759560	0	1036000	0	1141800	1319100	0	1718400	2558700	0	1281300	1005700	0	1137700	1143100	1463200	0	1007200	0	711850	0	2476100	1038100	1117100	0
P48754-2	0	0	0	0	0	2059500	0	0	656180	0	0	0	2025800	0	0	0	0	1582100	0	0	1163200	0	0	0	0	0	0	680200	0	2009000	0	779500	0	0	0	0
P48754-3	0	0	0	0	0	0	0	0	0	0	0	0	0	0	0	0	0	0	0	0	0	0	0	0	0	0	0	0	0	272180	0	0	0	0	0	0
P48754-4	240480	1096600	819930	1128200	482940	467970	0	1160500	817160	88885	867670	0	1211500	1058800	899110	0	451800	1702000	1963300	3001700	502920	451150	1562500	1495200	502680	467270	565500	564070	0	1311800	0	1050500	1891400	1961000	1077200	1989000
P48754-5	418580	0	1133100	1841100	880120	1212500	681190	392730	799130	0	1275800	530760	1600600	1050600	1299400	0	0	1251900	1222800	1627300	506890	635980	1674800	1262300	494190	293510	752250	467910	0	1437900	1092600	578040	0	1068400	510470	1359300
P48754-6	0	1767000	2389100	1002700	0	0	0	1054200	1180900	0	717680	0	1052500	1627900	805710	0	0	1033200	1415300	1359800	0	0	1076800	1330400	1112900	0	819970	695700	0	1539400	1546100	0	1124600	1496400	1870800	1170900
P48754-7	0	0	0	0	0	0	0	0	194420	0	0	0	0	0	0	0	243750	309920	833330	1198400	0	0	526790	563410	0	0	0	0	0	0	0	0	492540	716210	431870	844000
P48754-8	0	0	0	0	0	0	912970	0	0	0	0	0	0	0	0	0	0	0	0	0	0	0	0	0	0	0	0	0	0	0	0	0	957850	0	0	1278000
P48754-9	914700	1470200	1038600	824590	1014300	1136500	1862800	1229600	1110500	0	1039900	0	1385400	1236300	760750	653010	1881100	1371900	0	2842900	842040	1332500	1243800	1668200	1181300	0	2168300	1330800	653360	1389200	1066200	752710	0	1725500	0	1053800
P48754-10	0	0	0	535550	0	0	0	0	0	0	0	0	0	0	669890	0	484620	0	0	920750	0	0	0	0	0	0	0	500800	327610	0	513330	0	0	0	0	0
P48755-1	0	0	0	2857500	0	0	0	0	0	0	0	0	0	0	0	0	0	0	0	0	0	0	0	0	0	0	0	0	0	0	2167300	0	0	0	0	0
P48755-2	956740	2866800	2216600	0	2857700	3244900	701360	1356100	878310	59602	0	952510	3066300	1591000	2355900	1614600	3789000	1862200	392550	384560	0	361900	0	422090	1956200	0	1736700	1204300	1762400	1058200	0	0	0	0	0	0
P48755-3	0	243240	423160	490740	223170	336600	357070	160460	1330900	0	200990	303440	230650	335450	388230	317160	485770	450560	287120	278520	0	186060	161620	226260	426310	138320	389810	0	179320	297380	275050	128990	0	185690	49608	229390
P48755-4	0	0	0	0	350180	0	0	0	0	0	0	0	0	0	0	0	0	0	0	0	0	0	0	0	0	0	0	0	0	0	0	0	0	0	0	0
P48755-5	971390	0	1698600	2038800	2162400	2274500	1590900	1563900	1346900	0	1328900	1326800	1952500	1706300	1642500	1826800	2768900	1583000	581970	624000	161290	523000	565840	591380	1630000	499200	1849000	1076300	1399400	1256600	1507500	451920	297500	401090	0	459620
P48755-6	539540	1182200	974840	0	1239200	1002000	776680	402920	778090	0	0	445980	716350	809700	0	900590	1448200	364230	0	0	0	0	0	345550	500400	0	0	315720	532060	0	532480	0	0	0	0	0
P49025-1	628990	284750	0	0	591360	921840	437300	469880	416500	33806	656820	350460	619680	421170	689730	480300	565810	1134100	541160	0	589810	514970	0	353290	0	544120	1020000	631040	0	0	0	335770	934060	333480	359160	497290
P49117-1	219390	207710	377560	0	309560	319080	329780	216360	344610	0	182320	260470	368570	160680	208750	303710	305840	167980	249110	347500	277310	188010	0	0	329270	358100	453240	236380	433240	412330	0	267470	433670	0	0	344800
P49312-1	0	0	0	0	0	0	0	0	0	0	0	0	0	0	0	0	0	0	0	0	0	0	0	0	0	0	0	0	0	0	0	0	0	0	0	0
P49312-2	671410	0	2492200	0	0	2221700	2381100	648600	3366100	0	1431600	618510	1863300	0	0	0	2482500	0	0	0	2662300	0	581630	0	1318400	719390	1132000	1265700	1547700	0	0	0	1986300	0	1930400	0
P49312-3	1326000	4238800	4835800	2018300	10541000	1731000	9503900	3953900	11148000	475530	7842400	5590200	2860500	4168700	4492300	1922100	3959700	4673000	8318900	12533000	5120500	0	12402000	9494400	1343700	0	1633000	1389300	1205200	4530300	2645100	5469700	9567100	0	0	14252000
P49312-4	35550000	42146000	41668000	47841000	67928000	38488000	50658000	44067000	40287000	5309500	41774000	40627000	72641000	27745000	61134000	35510000	142050000	33954000	56093000	35312000	50091000	24442000	62726000	33016000	50995000	27912000	61771000	39427000	54199000	37071000	47559000	18983000	45794000	28563000	41566000	26242000
P49452-1	0	0	0	0	0	0	0	0	0	0	0	0	986390	0	0	0	0	0	0	0	0	0	0	0	0	0	0	0	0	0	0	0	0	0	0	0
P49452-2	0	0	0	1138000	0	803910	0	0	0	0	816050	0	0	0	0	0	0	405970	969900	0	0	0	0	0	0	0	0	0	0	592230	0	0	0	0	0	0
P49452-3	0	85071	0	0	0	0	136900	0	0	0	136780	123150	0	0	0	134720	0	0	225780	209040	169990	163470	195830	0	0	213270	0	0	0	186120	0	128540	118070	104820	239410	269550
P49452-4	942200	1878900	1619200	1885200	1347800	2009600	1410500	1554600	2066300	85779	1456100	1369500	2366800	983480	1027700	1009000	2464600	1265700	1135300	1175200	1690600	1354900	1170000	1135400	1382100	1100700	1593600	1493500	1236100	1742500	752930	1213400	1687800	808300	1354000	1785100
P49452-5	356320	286550	0	758430	400770	0	315140	0	272680	34009	360460	0	791600	0	568670	515160	0	302970	0	0	374320	440120	0	432950	0	0	394240	387140	317910	894040	250100	0	0	205130	0	833130
P49586-1	8559200	7821400	11030000	7589900	11610000	11017000	11010000	13248000	12895000	1423100	9462700	12887000	11172000	7665500	8984200	10045000	13133000	7717600	16026000	10653000	11936000	7216200	9567900	7633600	12275000	8141700	14578000	10120000	14091000	12110000	6242900	3461400	13336000	7317900	12054000	5382200
P49586-2	0	0	0	176940	456010	0	245390	0	0	86625	0	542610	0	0	300670	346830	0	354360	826580	632880	413530	326420	676750	666020	0	287270	0	0	0	0	313220	0	1036500	615390	692340	455500
P49586-3	3436000	0	2230000	176940	3398100	0	2311700	4431600	1893500	423840	2181800	5485600	2394600	0	3453700	4509700	3288000	354360	3677200	4729300	3119700	2182200	3337200	666020	5017800	2179100	2830700	3708900	4606400	3397800	1644200	2464300	3617000	3139500	4096800	455500
P49717-1	0	0	0	0	0	867490	0	0	0	0	0	516170	0	0	0	730110	0	0	0	773440	0	0	0	1155000	0	0	0	0	0	763690	0	0	0	786280	0	1188800
P50136-1	0	0	0	0	0	0	0	0	0	0	0	0	0	0	0	0	0	0	0	1507400	0	0	0	0	0	0	0	0	0	0	0	0	0	0	0	0
P50136-2	11158000	0	0	9690200	320600	0	15112000	0	0	0	0	0	0	6305900	0	4986300	0	15525000	5236000	2871300	0	0	10580000	0	4652400	6631800	2306500	8113100	0	0	0	6134500	6767500	0	0	19909000
P50136-3	478810	0	0	0	393590	0	341370	1058100	595800	0	510240	792470	0	557240	305550	0	0	428180	559070	673730	713240	574010	606730	465880	1002500	456560	521650	367380	333800	320910	252160	255450	466100	558760	690840	354960
P50580-1	107860	0	0	0	0	0	371990	0	0	0	0	0	0	0	0	0	0	0	0	0	0	0	0	0	0	403550	0	0	0	0	0	0	0	0	0	0
P51125-1	0	27191000	0	0	0	0	0	0	0	0	0	0	0	0	0	0	0	0	0	19927000	11151000	0	0	0	39112000	7851100	0	0	0	0	0	0	0	0	0	0
P51125-2	0	0	1018400	0	0	0	0	0	0	0	0	0	0	976970	0	0	0	0	0	0	0	0	0	0	0	0	0	0	0	0	0	0	0	0	0	0
P51125-3	1371500	1953000	1145800	726670	1827700	2131100	0	296850	1672400	0	501630	278050	2173000	672880	0	20569000	1939500	0	1436200	0	217470	377010	0	1011400	825910	0	0	821480	0	2081100	7944905	0	0	403260	281610	0
P51125-4	0	3804200	960650	767730	4069600	1491300	1415500	0	1256900	0	804710	238920	1361200	715180	1982100	3054000	1982300	1738100	1528800	670010	835950	0	938250	454020	1146100	1359300	1162500	2993700	412950	565190	1532800	732130	0	0	0	0
P51125-5	0	0	0	0	0	0	0	0	0	0	0	0	0	0	0	0	0	0	0	0	0	278830	0	0	0	0	0	0	0	0	0	0	0	0	0	0
P51125-6	0	0	0	0	0	0	0	0	0	0	4746900	0	7676100	0	0	0	0	0	0	0	0	0	0	0	0	0	0	0	0	3433700	0	5771900	0	0	0	648030
P51125-7	0	0	0	0	0	0	0	0	0	0	0	0	0	0	0	0	0	0	0	0	0	0	0	0	0	0	0	0	0	0	0	0	0	0	0	0
P51125-8	21790000	0	42113000	32337000	43697000	33966000	28536000	25863000	34340000	783080	21446000	18787000	44644000	33082000	53305000	24281000	50970000	32115000	20967000	0	0	15104000	21347000	20577000	0	0	24489000	27691000	41023000	20516000	29655000	13126000	13803000	0	14966000	8070300
P51125-9	0	0	0	0	7386000	0	0	0	0	0	0	0	0	0	0	0	0	0	0	0	0	0	0	0	0	0	0	0	0	0	0	0	0	0	0	0
P51125-10	511270	708100	631910	1150200	945650	725640	0	507300	296870	0	170060	340390	943910	430980	579500	0	1950900	202660	314210	0	0	237370	249370	157030	1122600	0	1172800	821480	1265800	0	1150200	0	0	0	312680	0
P51125-11	0	0	0	0	0	0	0	0	0	0	0	0	0	0	0	0	0	0	0	0	0	0	0	0	0	0	0	0	0	0	0	0	0	0	0	0
P51125-12	1872400	1856000	0	0	1642400	3135500	0	4181100	3916600	0	2521300	2917400	0	1853900	0	0	3489700	1462800	1329300	799160	1878600	1125100	1500000	1226800	4312300	0	4845700	0	6047900	2697200	1839000	0	2827100	0	1961700	0
P51125-13	4138600	10437000	12079000	3975900	13870000	9052300	7933600	5765100	7848600	323990	3294000	6243900	5198300	8438100	4053400	9917800	13153000	3632200	3669500	2666200	6887100	4627300	5733800	6075800	10124000	4204800	4417700	5916800	8703000	3540500	8095500	3895000	3834200	4582500	5893900	1915900
P51125-14	0	0	0	0	0	0	0	0	0	0	0	0	0	0	0	0	0	0	689850	0	0	0	0	0	0	0	0	0	0	0	0	0	0	0	0	0
P51432-1	2755000	5123300	4265800	2206900	2865500	2469400	1517700	5086700	3899200	103820	1222800	1840700	3041600	4373100	3421800	2434700	4163500	2110100	1218500	953320	1287100	864100	2174800	1439300	9241000	574970	5035100	7176100	6749600	2168400	4514800	470020	1745400	1100400	2985000	662650
P51612-1	0	0	0	0	0	0	0	0	0	0	0	0	0	0	0	0	0	0	0	0	0	0	0	0	0	0	0	0	0	1253300	0	0	0	0	0	0
P51612-2	1309100	0	0	0	0	0	0	2360300	0	0	0	0	0	0	0	0	0	0	0	0	0	0	1306000	0	0	0	0	0	0	0	0	0	0	0	0	0
P51612-3	1203400	0	0	373320	0	0	0	1638900	997630	0	1358400	1824600	0	0	0	498730	0	0	1405100	1079300	1096800	890490	1092500	633610	0	844830	1798300	1227100	1911500	2476400	0	0	1889400	832960	0	774830
P51612-4	635330	0	0	222830	0	258500	279370	525490	274390	0	403680	612890	0	0	199950	265950	366900	167490	149130	0	354460	211980	361550	209560	688840	300930	601000	460510	693970	560450	217430	0	351340	153560	341250	0
P51660-1	0	643550	801150	1450400	1373800	1370400	0	0	0	149120	0	0	0	1843200	1026900	1259800	1279700	1680100	0	1357200	0	1016600	0	1305600	669010	0	686910	0	0	0	896410	866650	559620	0	510220	736750
P51859-1	23423433	31647633	35897500	30981367	38595700	34067500	12511667	36231767	31484700	335300	24287500	39205633	33861267	28918800	21718400	26763633	42175500	9422647	22513100	18525433	30486167	9012400	14234067	15424000	43823600	9143413	42728533	28862000	46882000	32111900	19962633	1820400	32810233	13698940	30844867	11057000
P51859-2	13374000	14159000	15722000	14809000	15483000	10916000	21146000	16800000	27705000	0	0	16347000	15950000	0	11871000	19757000	0	15980000	13462000	0	16709000	7246500	11586000	10748000	17366000	8741700	0	10492000	17541000	0	0	0	18295000	11284000	17064000	0
P51859-3	102320000	119070000	95392000	103720000	0	114860000	82166000	123680000	62128000	5098200	65824000	90374000	88658000	79026000	92868000	81839000	159820000	79280000	46463000	23587000	82106000	34340000	39554000	33593000	120810000	25408000	141940000	102970000	140070000	147560000	82035000	28347000	56421000	28965000	75276000	34477000
P51954-1	157620	250190	113770	339630	251940	336510	187980	212030	276950	0	0	211790	0	0	266060	310500	313060	213250	283310	276550	300820	225820	323560	195720	282010	268380	259430	147230	128450	180050	209680	247080	377100	169610	0	237310
P51954-2	373640	272220	285540	243790	518000	328350	643640	675910	708450	65109	470930	743990	205050	401680	320130	427650	267870	553900	763520	618370	756730	400090	755190	514630	297230	545880	266440	0	0	548180	0	668410	1059500	598070	778610	468050
P52293-1	3598500	2052900	1975500	1166000	6034500	8009000	3710900	5220800	5155000	0	806980	4722500	1015300	3259600	1418200	5294100	6793600	1359800	975770	839020	4665700	5594400	3709900	2987200	5189100	4766300	1217400	4654700	4827600	1195100	2296600	4630700	716630	1676800	2381700	500270
P52479-1	0	0	0	0	0	0	0	0	0	0	0	0	0	0	0	0	0	0	0	0	0	0	0	0	3396200	0	0	0	0	0	0	0	0	0	3225100	0
P52479-2	3341600	5499400	3593800	5456800	4404300	6221300	2001600	4921400	4160300	0	3029900	2079800	3212500	4784100	3508100	4211300	5634600	2470000	4955900	5378300	2813600	3893000	4256600	3492400	0	3501100	3549900	3284700	2787400	3456200	2950600	2510800	3035900	2860300	0	2199000
P52479-3	2524600	4456350	3532350	3051350	1431000	1671000	2181560	1497900	3474750	0	2970800	1050300	1358400	1558700	3503815	3004100	4330950	2787800	4671000	4050950	884440	2526985	1614300	1564500	2732190	1867100	4670300	2895850	2476500	1308600	1555700	1824165	2790800	2555800	3760650	1189600
P52480-1	157270	585200	798880	556250	426890	671080	130450	0	173900	0	0	0	979500	209070	323900	371550	1231500	322080	0	0	0	0	0	0	273430	0	246140	261790	271570	0	294850	120150	0	0	0	0
P52483-1	0	0	0	0	0	0	0	0	0	0	0	0	0	0	0	0	0	0	0	0	0	0	0	0	0	0	0	3013500	0	0	0	0	0	0	0	0
P52483-2	0	0	1936000	0	2189200	2374700	914090	1971800	1269900	0	0	0	0	0	1514600	0	0	1926900	0	0	975620	0	1112300	683140	2518300	259930	2034400	0	3699100	2061100	1961700	0	961960	0	1014700	0
P52651-1	17025000	6566800	6192600	780470	5254100	1775900	11781000	9949800	23735000	669240	9929300	4242300	3136100	7275700	4511900	3313300	0	1367600	1188500	661490	0	448030	3253700	0	6630400	631430	5052800	7530000	5962600	10434000	7235500	283260	1237600	616280	1140300	555390
P52651-2	2416500	0	3407200	1230100	6000100	2106000	0	6346400	0	103590	5943400	0	2115700	4133600	1994700	4095600	2395300	0	3884500	321610	0	363680	2497600	527610	1487300	2553900	1577900	0	1830500	6606000	1949600	453610	1538800	1228100	985300	872860
P52651-3	5682800	1995100	3754800	2287800	5212200	3806000	5845700	7932600	6910600	207850	3733100	5229300	4156100	4124900	3427300	5332400	5078900	2801500	2235600	114640	1463400	684790	1369700	224390	5181100	1355000	5993600	6500400	4611500	4911700	3690200	259260	997560	493810	707090	486920
P52734-1	2306900	5343000	4645000	4319100	5339600	4802900	2221300	0	3100400	177930	0	3247800	5518100	3016200	3210100	0	6354000	0	2351900	6313900	6899000	2902400	2580700	3304700	4502400	1830200	3967400	3109000	5055900	2963600	3415300	0	2041400	1910000	2880300	0
P52734-2	0	0	0	0	0	0	0	0	0	0	0	0	0	0	0	0	0	0	0	0	2098100	0	0	0	0	0	0	0	0	0	0	0	0	0	0	0
P52734-3	1111100	2054900	2940800	2441800	2349600	2295700	2547700	1237500	2015400	0	0	1443300	2624500	1650200	1790700	2133400	2838500	1707700	1797100	1957600	0	1191600	2054900	1823400	1476800	1541400	2079200	0	1275700	2033200	1826300	1439300	2388600	1812900	2322900	1069700
P52734-4	294130	283510	449550	319340	342330	340670	332460	0	235060	0	0	0	405120	0	410890	349850	729190	181780	232170	237700	262050	0	286560	332140	462560	0	627070	294290	417870	247900	404690	0	220170	232250	334850	0
P52734-5	0	0	1082800	0	1634400	0	0	1902000	2310800	0	1465600	0	0	1421100	1324800	1527800	740010	0	1640200	916740	1952200	0	1998500	1018000	1383600	1628700	1191000	1292200	1351400	1317000	979000	1070900	0	849180	1866900	1416500
P52927-1	97307000	111720000	98104000	55143530	126060000	148140000	66156000	29930350	54118000	4049500	58765000	48016000	85328000	49251000	47258500	59616000	48150000	45217500	21863350	14571700	15482950	9574050	12645300	9958750	102940000	11439000	105630000	46005500	114380000	64766000	35924950	8201350	23031550	8487000	11577650	16124100
P52927-2	94924000	141620000	92998000	132470000	146600000	129890000	125050000	78458000	110720000	17882000	82405000	81438000	83892000	93667000	111340000	101430000	130930000	106900000	30508000	46166000	28097000	37400000	50600000	49353000	68860000	28167000	69738000	49477000	62356000	114760000	105910000	40768000	24676000	27739000	15662000	51839000
P53349-1	0	0	588330	0	589720	793290	0	476510	0	0	0	364500	615330	0	535070	753270	1065200	0	0	0	360900	0	0	0	635020	0	553580	0	675200	0	0	402660	362190	0	292300	0
P53564-1	0	0	639720	0	0	0	0	0	0	0	0	0	0	0	0	0	0	0	1285100	0	0	1245300	0	0	0	0	0	0	0	524480	0	0	0	0	0	0
P53564-2	0	644010	0	0	0	0	0	0	0	0	0	0	0	0	0	0	0	0	0	0	0	0	0	0	0	0	0	0	0	0	0	0	0	0	0	0
P53564-3	0	406800	0	0	561930	1281600	770230	0	467450	0	842840	0	0	0	1580900	532060	732980	0	447060	374490	0	0	0	0	737390	0	565100	405040	837460	0	0	0	493720	0	0	0
P53564-4	0	0	0	0	0	0	0	0	0	0	0	0	0	0	0	0	0	0	0	0	0	0	0	0	0	0	0	0	0	0	0	0	0	0	0	0
P53564-5	0	1000300	0	1296400	561930	693630	0	0	467450	0	1376600	0	898090	747530	1284000	532060	1508800	882940	447060	3012600	331490	0	699820	1474300	0	0	565100	405040	1031700	608430	279000	675950	990180	901570	0	0
P53564-6	554500	706840	563910	450840	531500	492110	632850	654380	797220	0	659080	421950	568920	546970	563140	615070	655250	738210	772150	726110	386760	625610	643400	846410	571770	466310	618150	766230	465970	554120	1030900	525960	443630	622130	363380	474700
P53762-1	1546800	1533200	0	1315000	3612000	2741800	4352800	2656400	3634100	703550	2317800	3722000	0	2179900	1155500	2261500	1089900	1653100	0	2123100	1866700	1854600	2631000	3004300	1183200	2238200	535460	2552000	970580	3060600	2116400	2652500	0	5012300	1181500	2425500
P53986-1	193230	603100	622290	520360	938910	417950	258730	0	507320	0	0	481540	432850	634200	405170	494720	910160	231490	0	0	503450	0	0	0	387070	0	0	268020	0	0	554510	0	0	0	0	139780
P53986-2	0	0	0	0	0	0	0	0	0	0	0	0	0	0	0	0	695200	0	0	0	0	0	0	0	0	0	0	0	0	0	0	0	0	0	0	621030
P53986-3	3770100	8085300	8073900	8673300	15914350	6445300	6305150	3980400	7314600	832320	3610000	4187100	5575100	8036200	8669150	4820650	5636900	7003000	0	434490	0	951135	1199390	3027700	1208850	877490	579070	3355565	430220	3131250	1657850	1000165	540885	2594905	1287600	3970000
P53986-4	3957300	2562400	7384600	2935800	7877300	3391000	5083300	3857700	8894300	476100	3596000	6347600	0	4223300	7412900	2242700	6908700	3656000	1492300	904670	2088200	852200	3290300	905160	3853600	0	2973300	2732500	2931000	3483700	2986400	1276900	1915000	1538700	2202400	3545700
P53986-5	34990000	42296000	50144000	40778000	82152000	35825000	40428000	42022000	66131000	4296500	38282000	42874000	37822000	42200000	77592000	22297000	47382000	29425000	14825000	15604000	30605000	13369000	29036000	19265000	37385000	6282700	29286000	38796000	24350000	33092000	52926000	18764000	21553000	26962000	34314000	83354000
P53995-1	361390	0	0	0	0	608490	567050	628110	611610	0	394360	462390	0	0	0	0	0	144660	739490	0	720700	511750	482790	704940	0	335120	0	437510	219750	485640	0	510800	564310	0	612420	0
P53995-2	0	0	0	0	0	0	0	0	0	0	0	0	0	0	0	0	0	0	0	0	0	0	0	0	1138000	0	0	0	867510	0	0	0	0	0	0	0
P53995-3	112840	0	0	0	0	0	0	144560	110940	0	207930	82015	256180	0	229500	221520	94564	34050	0	153870	208540	0	0	43452	103390	0	97228	89203	72097	299140	205770	0	226840	45355	62354	48472
P53995-4	0	0	0	0	0	0	0	0	0	0	53807	0	153090	0	0	153820	0	0	0	75388	118130	0	0	0	0	0	0	0	0	157940	98492	0	138410	0	0	48472
P53995-5	0	0	0	0	0	0	0	0	2587200	0	0	0	0	0	0	0	0	0	0	0	0	0	0	0	0	0	0	0	0	0	0	0	0	0	0	0
P53995-6	1043500	2442700	1583000	1056700	1188600	1917500	1915200	2000700	0	0	1694900	1093400	1924400	2742400	2264500	1718400	2265800	1426700	1175800	1267900	907100	948070	3510300	1574100	3194500	901050	1865300	2679400	1523700	1513900	2076100	894650	929750	1415000	1877100	891530
P53995-7	0	0	0	0	0	0	0	0	0	0	0	0	0	0	0	0	0	0	0	0	0	444640	0	530890	0	0	0	0	0	799390	0	588640	0	0	0	0
P54103-1	240360	579260	0	210430	0	0	0	0	228320	0	0	0	795580	0	195590	235090	0	0	252250	165830	201430	0	0	133500	0	469350	0	0	0	0	180630	0	0	0	0	0
P54103-2	860750	734560	730370	470440	715310	581180	0	946020	734190	45426	0	758750	777370	582010	0	0	802080	653650	374160	398930	792750	471300	275130	346530	1319800	231770	1209600	1042100	1036700	632640	503080	367220	932550	327600	576230	520980
P54103-3	1936700	1829500	1369600	1142800	1854600	1512300	1340900	2476800	1365300	85246	1279900	1550300	1412600	1727400	1606400	1517200	1682800	1536700	1540100	1039500	1482200	1028000	1357500	1174500	2784500	957750	2163200	2334000	2011100	1804100	1622500	838910	1598100	773120	1669600	0
P54227-1	4795100	2791100	3614000	2457300	4062900	11390000	4690500	6587200	9804400	0	2251300	3800100	4332900	3503500	3060600	8582800	6967900	3186200	1322100	957250	2796000	2849600	1094600	984130	6552100	3099100	2880800	5604500	5155800	3789200	3499900	2251200	537560	849600	1444300	1267600
P54227-2	1610400	313850	464090	337700	1367200	4611600	1489400	1717500	2129400	0	342930	1469300	368010	901100	460980	2139700	1808800	255840	740050	593980	1673000	1314700	488770	585190	1683600	1182900	506400	1578600	1347300	683760	648460	1299600	357770	402070	786440	473120
P54227-3	4029700	0	2121700	1225300	5362100	0	4272900	3734400	4490800	92321	1290600	0	958950	0	1969200	0	5295900	0	835920	600720	4015000	2396600	2246900	1877200	5432300	1350700	1982600	5002000	3952300	1390600	3498000	0	1275300	1193700	1817600	773510
P54227-4	4109500	2626000	2902600	2206900	3853000	4239600	3698400	3356300	3901000	0	1496100	2360000	1820200	2993800	2342400	4907600	3493600	2611700	1219600	1157500	2756500	1986300	1396600	1530300	2403400	1718700	1472100	3831700	2142400	1857700	2948300	1614100	935570	869920	1071500	698450
P54254-1	0	0	0	405300	0	0	0	0	0	0	470350	0	0	0	411600	0	675050	0	0	837210	577750	630090	514770	561720	0	390700	0	0	0	0	0	0	735200	393420	553280	443550
P54254-2	799790	0	596160	0	1209400	1403000	1513200	2113300	1124800	0	1101500	1858300	745480	762290	0	0	928470	1012400	2303600	2141100	0	1564600	1568300	1556600	1003600	1427800	782650	0	813630	1419700	0	0	1809900	1039400	1504900	0
P54276-1	0	0	0	0	0	0	0	0	0	0	0	0	0	0	0	23290000	0	0	0	0	0	0	0	0	0	0	0	0	0	0	0	0	0	0	0	0
P54276-2	29296000	9932800	36325000	31599000	58587000	36337000	43969000	40471000	34119000	2893800	32631000	29171000	32314000	39194000	32107000	0	45045000	41115000	33613000	31420000	32091000	24461000	34304000	25203000	37301000	17504000	38641000	34123000	36891000	49491000	26835000	21488000	40282000	14852000	31981000	28307000
P54276-3	994725	1118660	1093050	1646200	1143145	1321850	1395825	2121000	1687190	0	1217340	1137230	1082535	780155	763305	1141535	1291680	723780	1209160	2632200	1189210	794145	1219250	1105165	2205100	982095	1365390	1344840	1204590	1369780	866420	626550	1139970	1214175	1335510	1188740
P54276-4	0	2091200	565350	1428900	0	0	756750	0	0	0	0	0	0	0	0	0	0	0	0	0	0	0	0	0	0	0	0	0	711450	0	0	0	0	0	0	0
P54276-5	1872800	3376100	3705800	1658065	2052205	2335650	377010	1052400	1352135	0	1582000	678795	2948950	940265	2576000	1426500	4202700	0	1115900	499370	1060200	310510	979380	182720	1532450	628130	1234260	2219300	3761300	2040650	658765	179030	1423710	316280	667570	163210
P54276-6	1674500	2372500	5906500	1391400	2992500	4551000	826230	1026600	1368700	0	863130	515980	5413000	2098300	2417800	1276200	7725900	317570	496000	0	762940	0	654600	0	5571300	275400	4537900	1452300	6143700	2115700	764690	0	1190300	0	280980	0
P54310-1	250410	0	125630	193520	501780	344670	414160	424130	668940	0	378060	698110	0	260070	0	380380	0	304550	208270	235630	214680	190560	153870	153810	0	0	0	415880	109700	193020	233350	140090	230130	163620	331490	179150
P54726-1	0	944160	1114700	863240	0	944660	362710	0	0	0	0	0	0	884870	0	881190	0	0	559970	0	445160	0	0	0	835760	0	859420	760410	896920	790730	0	0	0	508400	0	0
P54726-2	0	0	0	0	0	0	0	0	0	0	0	0	0	0	0	0	0	0	0	0	0	0	0	0	0	0	0	0	0	0	0	0	0	0	0	0
P54726-3	0	0	0	0	0	0	0	0	0	0	0	0	0	0	3008400	0	0	0	0	0	0	0	0	0	0	0	0	0	0	0	0	0	0	0	0	0
P54726-4	0	0	0	0	0	0	0	0	0	0	0	0	0	0	0	0	0	0	0	0	0	0	0	0	0	0	0	0	0	0	0	0	0	0	0	0
P54726-5	0	0	0	0	0	0	0	0	0	0	0	0	0	0	0	0	0	0	0	0	0	0	0	0	0	0	0	0	0	0	0	0	0	0	0	0
P54726-6	3300800	4736700	0	4417300	3943500	5666000	3740700	0	0	0	2593800	0	3887300	0	306140	0	0	2437700	0	2045800	2567700	222120	0	2461200	5541000	0	4706900	3634900	0	0	0	0	3917600	311900	0	1668700
P54728-1	684640	500250	659770	263790	1087100	466050	0	470010	565430	16089	298930	457210	1035700	329580	1568000	322300	1528600	313150	0	0	290250	0	0	176060	2404400	172490	1594500	1397900	1705700	405590	616260	0	0	0	0	0
P54731-1	0	0	0	0	0	0	0	204850	0	0	0	0	0	0	0	0	0	0	0	0	0	0	0	0	0	0	0	0	0	0	0	0	0	0	0	0
P54731-2	0	0	0	0	0	0	0	0	0	0	0	0	0	0	0	0	0	0	0	0	0	0	0	0	0	0	0	0	0	0	0	0	0	0	0	0
P54731-3	421310	814950	605080	715070	827170	686330	509910	611850	618440	44351	535160	562070	619380	586450	526230	543770	930290	474070	447590	499200	715480	374000	569540	454260	696410	420610	647710	509180	629610	545100	505280	387600	778070	313870	609690	341430
P55012-1	0	0	0	0	0	0	1004300	0	1879200	0	938290	412040	0	0	0	0	0	0	395240	0	0	0	519530	0	0	233210	0	0	0	0	0	154220	0	0	431170	0
P55012-2	652100	0	0	0	0	0	496550	0	0	0	0	0	0	0	0	0	0	0	0	0	0	0	0	0	0	0	0	278720	0	740960	0	0	0	0	0	284600
P55194-1	2794200	2488500	3554200	5462300	3221100	0	2098800	5409200	4603900	0	2712900	3642300	6445200	3087500	2265600	3389000	6025500	1755600	2001500	1534100	2034300	2083100	2729700	1716200	4806600	590740	3563500	4216500	5677100	3410100	5169500	630280	2929300	1569300	1923200	2249800
P55194-2	0	0	0	0	0	0	0	0	0	0	0	0	0	0	0	0	0	0	0	0	0	0	0	0	0	0	0	0	0	0	0	0	0	0	0	0
P55194-3	903750	1459500	1175300	900780	1292600	1138100	763440	740430	894730	0	989700	652100	1771300	1034600	1235000	929150	1870900	1002700	506110	370690	821620	409640	819540	685650	1088000	320560	1345200	920710	1052700	916030	1201300	468150	719470	588970	711240	666850
P55200-1	945390	722150	1277900	0	1345200	0	1251000	1336800	1243300	0	1869400	0	1672000	703910	1171600	1156800	1591600	0	769260	677390	590810	522370	999890	820600	0	572080	1156900	0	1003600	1577000	0	0	1009200	0	1179900	1033100
P55200-2	0	0	0	0	0	0	0	0	308270	0	283520	0	0	0	0	0	0	0	0	0	0	0	0	0	228690	0	0	0	0	223840	0	0	0	0	0	0
P55284-1	1202700	2138200	1236500	0	2224400	1362000	1966700	2188600	2558200	232320	2029900	725660	1634000	0	2245500	1123500	1755500	0	1671000	1439900	2012600	0	1864500	1027500	1350100	691950	1465100	1704700	1184700	1229200	2019600	1224600	1890900	0	0	0
P55284-2	1030750	2138200	2113400	0	2224400	1362000	1637550	2188600	1867050	232320	1512955	842960	1634000	0	1951150	1123500	1755500	0	1671000	1439900	2012600	1353300	2045000	1027500	1730200	691950	1465100	1704700	1021475	1229200	1353960	1224600	1890900	0	0	0
P55288-1	880030	246720	168050	174460	415400	0	990980	1774600	1638200	0	1037700	855210	0	0	236910	364830	216060	300540	1912700	1519800	2607900	954450	3096500	1740900	595270	1660500	710760	816160	319610	653220	247880	977660	2374600	1665400	4333700	4058100
P55937-1	15495000	22729000	19313000	19146000	25899000	20316000	20915000	19389000	23568000	3278700	15135000	19503000	14124000	20367000	16936000	11715000	19895000	16833000	8903200	16463000	19056000	18480000	25273000	23569000	15520000	11233000	0	16816000	7219400	19499000	16400000	16954000	15831000	20788000	12260000	18825000
P55937-2	0	0	0	0	0	0	0	0	0	0	0	0	0	0	0	0	872630	0	0	0	0	0	0	0	0	0	0	0	0	0	0	0	0	0	0	0
P55937-3	0	0	0	0	0	0	0	0	0	0	0	0	0	0	0	0	0	0	0	0	0	0	0	0	0	0	0	0	0	0	0	0	0	0	0	0
P56183-1	0	0	0	0	0	0	0	0	0	0	0	0	0	0	0	0	0	0	0	0	0	0	0	0	0	0	0	0	0	0	0	0	0	0	0	0
P56183-2	444370	9112100	10130000	0	13905000	15374000	13914000	15007000	19852000	2150100	11860000	15073000	7158500	0	0	9865000	7646300	0	11461000	12310000	10343000	6906900	10775000	11213000	9919300	7487700	9507200	11760000	6742000	14833000	0	9948800	8798400	11491000	10501000	8240600
P56212-1	9536300	10122000	7348700	12077000	20966000	20262000	6170300	7337900	4083800	225890	3141400	2822400	7452500	11981000	16139000	21541000	16628000	14788000	2289500	2897900	7594700	4366000	1732900	3841400	12546000	2134700	6017500	9349200	10212000	4109100	9444900	4802100	2284500	2182400	1470800	3290600
P56212-2	2380800	649060	383580	306380	456360	515900	1286000	2305700	3698000	321580	2168300	1928900	383940	653890	1125600	1381700	0	767470	732270	1276000	1310400	936240	697640	1606200	594100	282310	573850	1942600	357130	2737100	1150000	442430	2291100	1088000	1539800	1619200
P56812-1	14272000	10053000	17771000	7986600	11464000	14400000	10113000	21007000	20041000	3752800	12928000	17464000	18355000	9821900	7402000	9657000	16520000	7639300	11802000	5739000	15020000	2424000	10363000	4845300	17247000	4190600	14897000	11213000	14929000	15992000	10161000	454250	23522000	5938400	15914000	8864200
P57776-1	12630000	67919000	0	29546000	72587000	51486000	78887000	10946000	38429000	662210	21354000	6930500	38270000	0	39281000	0	73769000	49833000	0	0	26000000	27986000	31353000	0	23653000	53287000	11351000	25025000	11443000	7751100	27955000	0	7197600	28777000	35641000	0
P57776-2	15397000	95899000	67096000	37168000	82847000	72213000	103270000	11776000	44680000	663360	25021000	6048900	37832000	57834000	39857000	45254000	76195000	49465000	13654000	22776000	24475000	30743000	27716000	45490000	35009000	43427000	14584000	34188000	13833000	9871100	23840000	114440000	6309200	42422000	35582000	10621000
P57776-3	348580000	632210000	538070000	615550000	552800000	643640000	340570000	463340000	450390000	157220	456770000	421780000	528850000	561400000	398450000	472100000	622110000	505680000	525820000	509230000	437490000	419980000	433420000	493580000	483040000	395250000	440820000	463630000	429400000	422800000	465320000	168840000	503780000	486510000	573390000	571730000
P57780-1	1643500	661510	492280	0	594470	530410	2311200	1613900	2268500	0	1886000	1491400	433450	828690	588320	528750	761660	598080	9661500	7981900	7161800	4025900	7600100	5874700	1593300	7046600	1725400	1380600	1265600	1717600	564180	3243500	7783500	5424100	9845700	3727000
P57784-1	0	0	393160	0	0	0	305950	388930	706920	0	0	256410	0	0	0	491910	648000	0	0	393170	375440	0	590020	0	0	511140	0	0	219920	0	0	0	0	431420	0	342760
P58058-1	858800	920720	1528000	1170300	1145900	1033200	1566000	1683800	1424900	58822	1078900	1256900	1151800	688500	858040	980020	1307600	495940	536900	299930	1144800	175140	644510	373190	1878500	207000	1701500	1554600	2445100	1046100	1081800	288990	751970	538710	736000	330520
P58058-2	296850	211220	417060	306790	380360	442530	545980	1225800	938260	62509	448340	982610	0	439170	416590	506170	0	638310	621260	484120	610550	270620	394000	639300	508560	190130	430500	548680	744920	745930	378020	379840	766280	574540	718910	501150
P58058-3	448380	406970	513040	342630	537020	563010	480090	929990	723080	24280	336600	498540	423590	383820	368000	0	0	434930	0	0	346000	159130	315750	0	950480	210280	609820	749050	668500	401180	476370	0	303860	234980	559850	0
P58404-1	2244800	2136600	3219700	1942000	2731500	2244800	2373700	2631400	3024100	0	2513100	2060600	3040000	2433800	2679200	3020100	4093500	2808100	1874700	1745100	1544100	1606300	2652100	1717500	3154500	1659700	2844200	2030300	2176700	2375600	2193500	1386600	2086300	1520500	1498100	1562000
P58404-2	3607100	3172200	4379400	1426400	1736300	5689500	0	3304000	6898900	0	5249700	3507500	11855000	3785000	2153600	2756100	5583300	214730	2465700	2628100	3312900	1116900	3473700	1059800	5821800	2788700	5351700	3444300	2936700	6196200	4364000	0	3236100	2143200	5024900	934890
P58404-3	314810	218520	323310	127780	248900	0	427380	396730	563070	0	627360	469220	318120	257510	324670	266430	385660	397230	0	257980	249180	173770	319660	299390	603080	189080	471720	435590	447880	358640	189100	102820	350230	0	329190	0
P58459-1	0	0	1687300	0	0	0	0	0	0	0	0	0	0	0	0	0	0	0	0	0	1771900	0	848660	1004800	0	1342800	0	1510000	0	0	1580800	0	0	1731400	0	0
P58468-1	2174900	2022100	2428700	2421300	4112200	2852200	4075700	4697000	4505400	242130	2308200	3224800	3633800	2808700	2923200	3499200	4979200	2300300	2430300	3068800	1640700	2632900	2990500	2458200	5545200	1854800	2949900	4008800	3384900	3015900	2851200	1845300	2874400	1655000	2497300	2169400
P58501-1	255850	0	603810	0	1164100	428330	969760	0	911140	0	865900	0	587740	1164200	664420	417280	711830	0	1047200	936790	924680	611040	788240	0	0	0	0	0	0	0	681600	735670	864470	0	836900	654430
P58501-2	628630	0	1047700	577350	950470	745260	0	622880	0	0	0	684330	0	1122200	0	757590	0	0	0	0	0	352540	810210	0	0	0	0	723720	902870	583110	770330	0	1959300	0	0	0
P58771-1	0	0	0	0	0	0	168010	310690	289190	0	0	232120	0	0	0	0	0	0	522660	568550	311340	265010	398760	399440	0	492100	0	0	0	0	0	226940	366560	498120	481240	242250
P58801-1	0	0	0	0	0	0	0	0	0	0	0	0	0	0	0	0	0	0	0	0	0	0	0	0	0	0	0	0	0	0	0	0	0	0	0	0
P58801-2	0	0	0	0	0	0	155760	173140	0	0	131580	264170	0	0	0	0	0	0	169720	256150	138050	137260	259360	294990	0	0	0	0	0	0	0	193860	103810	313210	172310	165300
P58802-1	0	619660	1104300	393230	997480	705620	1067300	817180	1336300	0	1058500	644530	607050	931510	432260	667380	561550	485600	752960	410470	659700	323220	786800	489550	286450	495770	291430	431690	309070	730900	642250	400320	687040	425980	527660	379310
P58871-1	0	243400	329550	0	0	0	0	0	0	0	0	509740	0	0	0	368670	0	0	0	0	0	0	259900	0	0	0	327470	198260	0	0	0	0	349770	315150	0	0
P58871-2	0	0	0	0	698700	405210	621170	0	844560	0	413650	0	246370	847500	798340	0	359880	0	0	0	0	0	0	0	507580	0	447910	0	253660	0	0	0	0	0	0	0
P58871-3	0	0	0	0	0	0	0	0	0	0	0	0	0	0	0	0	0	0	0	0	0	0	0	0	0	0	0	0	0	0	0	835730	0	0	0	0
P58871-4	1327300	0	0	0	1574200	0	1444700	0	0	0	0	0	0	0	1266600	0	0	0	0	0	2494200	0	0	0	0	0	0	0	839040	1612200	1676000	1982100	2300500	0	0	0
P58871-5	3893800	2507900	2854700	3736300	3452300	4743800	4070500	4230100	4328500	312950	3036500	3958400	3345200	2545600	3178500	3668800	3933600	3328400	5807200	6289600	6485700	4631000	5639000	5281700	3643200	4792500	3978400	4079900	4434800	5257800	2154000	3938700	7057500	4159900	5483500	3934800
P58871-6	0	0	0	0	5241800	1245600	0	919930	4045900	0	2142000	994450	0	2717900	2893700	0	0	0	0	0	0	1756800	0	1512200	0	1295200	0	1016800	0	0	0	0	1063500	0	0	0
P58871-7	451070	309270	3861400	0	0	0	0	919930	1143500	0	553630	0	407430	534600	0	809370	1157000	0	0	0	588300	0	0	211490	4667200	575380	0	0	0	311910	0	0	0	0	273740	0
P58871-8	451070	2315700	0	2304400	1293200	3677200	3929900	0	1143500	0	553630	994450	3661000	534600	0	3487400	4770500	2052900	330390	1449900	1788800	639680	0	211490	0	575380	2067700	6558600	0	2743600	3402900	0	0	798990	1818900	1207400
P58871-9	0	0	0	0	7884300	0	0	0	0	0	0	6207800	0	0	0	0	7300600	0	0	0	0	0	0	0	6854100	0	0	0	0	0	0	7592100	0	0	0	0
P58871-10	5400500	5758000	7231700	4288800	0	6677900	7900800	7332400	8757400	0	6162600	0	4701500	4633500	4312600	9178800	7300600	4957900	6105700	5899800	13617000	7887200	8578200	8053000	6854100	7354500	5261800	5489400	7563600	5395600	7606600	7592100	6884400	8002900	8994000	4453900
P58871-11	0	13872000	0	14394000	22684000	21211000	0	0	0	0	16774000	0	19495000	0	3295300	3874900	0	0	0	0	0	14550000	25501000	22106000	0	0	0	14901000	14083000	20437000	0	0	26204000	18167000	33193000	0
P58871-12	0	0	0	543270	1804500	0	0	0	0	0	0	0	19495000	0	1068200	0	0	0	0	0	0	0	0	0	0	850070	1441000	0	0	0	0	13724000	0	0	0	0
P58871-13	4851300	7825850	6667250	6816250	7298750	4888900	5408750	5829250	4542400	143655	3765850	4955950	4389500	5052900	5797300	5963450	9654350	5686900	6100250	4951000	5889050	1811800	2552450	4676850	10831550	4254450	9751950	7020650	10249950	6620450	2629650	3227400	7897500	4682750	6955750	3383085
P58871-14	1153600	486490	727280	215140	293770	228120	842370	1076300	922570	0	717990	946150	447140	325270	370220	361060	816980	282910	505800	391540	981850	0	400920	147290	901370	400090	1241300	598030	1465200	569000	366540	127080	471720	132700	687030	0
P58871-15	3029200	0	1723200	1710000	4031900	2693400	4491900	3884700	5167200	0	3354300	0	1520100	1835800	2650600	0	2055200	2457200	0	0	8006400	5574400	6812900	4701500	3710600	5630400	3607100	2790200	2973300	4040900	1558400	5699500	6369200	6490900	5584300	4921000
P58871-16	2473500	2641900	0	1281700	1388500	1776100	0	0	3854400	0	3048700	2380800	2590100	1436900	2031900	1827400	4563200	1481800	1890500	1444700	1639600	595030	1822900	1903800	4890800	0	3897200	2815900	2929800	2534600	2456200	711910	2818400	1822300	2865400	1140700
P58871-17	2440200	2026500	2350300	4294200	3349000	6039900	4478000	4203300	2656600	140720	2046900	0	0	1980500	3880300	5939700	3329300	3228700	2394600	2413700	4756000	0	1402900	1414200	4306800	2463700	3237500	2887700	4096300	2975500	0	1757300	0	1286600	1742400	2661000
P58871-18	5410400	2235600	3276700	3967800	7575500	5318500	4283100	3568800	4045000	132900	2633300	2866800	0	2587200	3563900	5155100	6292500	3326300	3221700	3647000	5061700	3497200	1894200	0	5346400	3547900	3418800	2712800	3761000	4062400	2576700	2852600	5203100	2002000	2326000	3245900
P58871-19	754910	3956300	0	2882900	0	9262333	0	4038833	4296300	104910	3018450	0	0	10134200	0	4314317	5561700	0	7563200	3521770	3650750	5929700	0	4131800	2738963	4022900	3438350	1549500	0	5337800	5652900	3003500	8605000	6051350	7615100	2330150
P58871-20	0	0	0	0	0	0	0	0	27182000	2551200	0	0	0	0	0	0	0	0	0	0	0	0	0	18304000	0	0	19138000	0	0	0	0	0	0	0	0	0
P58871-21	16080000	0	21796000	0	0	0	0	0	0	0	0	0	0	18064000	0	0	0	12571000	0	9493000	0	0	21258000	0	0	0	0	0	0	0	0	5017600	0	0	22725000	0
P58871-22	3271700	3151300	2979300	2695600	2939000	2941500	1411900	3945000	1933600	178720	1258000	2828400	3765500	2097700	2482700	3210300	5079100	2116800	1075100	629500	1748800	1395500	1601100	1399600	6116900	486120	6355400	2829600	8042900	2300800	3625600	341780	2021900	996970	2351900	877060
P58871-23	0	736330	0	0	0	844130	1027600	0	2771900	147270	0	0	0	0	0	0	0	681510	761240	618080	1755555	663930	0	0	2050100	1073600	0	0	322370	0	1375800	891585	0	425120	0	0
P58871-24	2779800	2275400	4027400	1894000	3854000	3833200	2786400	4832100	4038400	280810	2263300	5506800	4299600	2932800	2126000	4112200	6059600	1793000	3733500	2489500	4298600	3090500	4432100	3960300	5223400	1804900	3874800	1842300	7703300	3915200	3243000	927750	3627500	2974700	4550200	1590600
P58871-25	0	0	0	0	1470200	0	0	0	0	0	0	0	0	0	0	0	0	0	0	0	0	0	0	0	0	0	0	0	0	0	0	0	0	0	0	0
P58871-26	1952225	1152800	1259000	881190	1159300	2163100	1739430	3244300	1271840	0	1378720	3604350	986100	624450	1786700	1279290	1374000	631100	714570	2577370	3873400	677530	2639560	1177900	1842200	373080	2541400	1595100	446960	715340	357990	0	4130050	1988570	775190	1101100
P58871-27	1444300	689830	639040	526320	740050	920920	2291600	2431200	1692400	0	865360	3351900	305340	587960	415260	843820	631300	770040	1368700	1970500	2403700	1023100	1576200	1593800	1144100	689320	1306200	890260	1551200	1281300	409980	1331100	1392800	1744700	1745600	1750600
P58871-28	14979000	17068000	13828000	13061000	18773000	11349000	19462000	14100000	29617000	5198800	14468000	13437000	11329000	17489000	12646000	8862000	15200000	13833000	12427000	15048000	14000000	9429400	20724000	19666000	13608000	7065200	6786300	13519000	9421300	21149000	13427000	11330000	13647000	17785000	12075000	20711000
P58871-29	0	0	0	0	0	0	0	0	0	0	0	0	0	0	0	0	0	0	0	0	0	0	0	0	0	0	0	0	0	0	0	0	892790	0	0	0
P58871-30	5344600	5623100	7772100	7380100	11544000	7038000	8360900	12113000	24412000	0	10241000	13041000	7001500	15569000	8755200	6722000	6932100	10277000	16010000	13079000	8656000	9092500	9732400	17719000	4792600	9261900	2859000	13097000	2816400	13909000	11656000	10620000	10377000	9705600	11497000	10890000
P58871-31	0	0	0	0	0	0	0	0	0	0	0	0	0	0	0	0	0	0	0	0	0	0	0	0	0	0	422490	0	0	0	0	0	0	0	0	0
P58871-32	0	0	0	0	0	0	0	0	0	0	0	0	0	0	0	0	0	0	0	0	0	0	0	0	0	0	0	0	0	0	0	0	0	0	0	0
P58871-33	962050	906180	1476000	843870	1468600	1099900	479010	1486600	859740	0	283160	1311200	917550	1545400	709900	1531900	1926100	1128000	772290	589950	968080	1128200	1007100	1243700	1241600	973460	592880	985840	1363300	1047400	1195200	240060	617380	949960	1084200	441840
P58871-34	10182000	16922000	18557000	19151000	20193000	20917000	15009000	14994000	11058000	612170	9346800	9861700	17542000	14969000	19021000	18483000	22277000	12714000	9818700	9873700	14496000	10349000	15888000	11926000	19485000	9389400	19014000	17106000	15461000	10820000	15769000	8665000	12157000	9788800	15217000	8596200
P58871-35	5957500	10170000	6778950	3937350	6867950	8307200	6493300	9836400	5574040	65196	3599660	8911000	5559050	6182400	8067900	4413250	12900000	4350160	3492133	882440	7333400	5131800	10455000	7824300	13204000	5830500	11361000	8275300	8901900	6756100	6101800	3753100	3827035	3156845	4777850	4025700
P58871-36	337150	168310	163290	204730	397150	699430	412820	311960	444340	0	119120	297480	142390	174510	201390	466200	651540	248720	192300	147480	462030	369040	160660	97244	632990	299570	178190	412760	0	197840	210080	433320	79987	53848	79804	103690
P58871-37	7057850	7478300	11236000	6812400	11241500	12989000	2738300	7580000	9287300	558290	6356700	9904500	11424500	7428850	7569900	7279950	14939500	2859000	13110000	7507700	10388500	4721550	8937100	6005050	12953500	5741650	12980000	7161900	13018000	10487150	6814000	365650	13296500	5309600	11960000	3319700
P58871-38	0	0	0	0	0	0	0	0	0	0	0	0	0	0	0	0	0	0	0	0	8300400	0	0	0	0	0	0	0	0	0	0	0	0	0	0	0
P58871-39	15063000	14829000	11787000	15036000	18562000	12262000	14864000	13512000	17553000	1214700	10255000	22604000	18248000	16981000	16631000	17856000	21746000	18735000	21820000	19848000	0	8186300	8962500	10976000	14134000	4944800	18084000	13819000	17099000	9375200	16640000	10141000	18442000	6102200	26147000	11849000
P58871-40	1427700	2522000	1708400	1715500	3294100	2173000	1215900	2300400	2364900	0	1106500	1291100	1471100	2806300	2153800	1982100	2914700	2575600	1781200	1811200	1401300	2703500	2433100	1545700	1539500	1616200	1765200	2073600	1203600	1539800	1907400	1310000	1175900	1401500	2288700	964220
P59114-1	0	0	0	1323600	0	0	0	0	0	0	0	0	0	0	0	0	0	0	0	1500100	0	0	0	0	0	0	0	1046800	0	0	0	0	0	0	0	0
P59114-2	1171900	1055500	0	0	0	0	0	0	0	55116	0	1791000	1192000	0	0	1537700	2374400	762310	0	0	0	977560	0	0	1547800	934230	0	0	1477800	1992000	0	0	0	0	0	0
P59114-3	2040200	2163400	2443000	1290800	3238900	3426300	3025500	1360700	723650	55116	2303600	2737600	2422800	1904900	0	2607700	3812500	956450	1143600	2372600	2879800	1969900	2295900	739630	2558900	1649300	934480	1819000	2533700	3094100	0	2056600	4057500	2175600	0	2246500
P59114-4	0	0	0	0	0	0	0	0	0	0	0	0	0	0	0	0	0	0	0	0	0	0	0	0	0	0	0	0	0	0	0	0	0	0	0	0
P59114-5	0	1017700	0	585500	0	0	0	0	1232500	0	0	705080	0	822520	0	901530	0	471430	0	625090	1238100	0	779950	0	0	542990	0	0	0	897200	0	0	0	646440	1500700	697000
P59114-6	0	0	0	0	0	0	0	0	0	0	0	0	0	0	0	0	0	0	0	0	0	0	0	0	0	0	0	0	0	0	0	0	0	0	0	0
P59178-1	653250	519390	838340	783170	0	912590	0	844910	843070	0	395820	0	0	553870	682640	676190	1817100	0	852160	535220	0	0	0	431650	0	0	768270	589370	501750	0	0	0	0	0	629030	326500
P59178-2	0	0	0	783170	0	0	0	0	0	0	0	0	0	553870	0	0	0	0	0	535220	0	0	0	0	0	0	768270	0	0	0	0	0	0	0	0	0
P59178-3	111920	0	279010	304640	211210	0	168180	0	269220	0	156420	0	350730	0	232070	217770	813540	0	182960	0	121260	0	314640	0	388000	102070	339810	225960	199070	371280	221140	0	171470	0	146270	139550
P59222-1	1067500	976790	949530	764120	884460	647790	1178100	1635100	999760	71471	1208200	916640	940590	930100	1159600	980950	804440	866490	0	0	434640	0	0	672850	1543800	0	1549600	1003800	1511300	1085700	799740	0	497350	0	440120	468210
P59222-2	1422800	1167900	1487100	889770	1699900	1012000	710810	2244400	2716400	78703	1912900	1693500	1635300	674510	971390	669310	1798700	247530	720940	614110	663020	388500	845620	467080	2284700	692790	2330900	1552900	2213600	1900600	787900	0	604570	491100	794670	295950
P59325-1	0	0	560550	0	0	0	0	0	925670	0	515290	0	593120	0	0	841840	874240	580430	0	0	0	0	0	0	0	0	0	529870	0	0	512080	0	548620	0	0	0
P59328-1	1957800	3441800	5390750	3687000	2118620	3616100	5486850	2455300	1343900	0	934590	984060	4642250	1961225	1889700	5049850	4431000	3764550	6692650	1501100	2464200	4162350	1039100	1025345	2826900	896450	3997600	1654400	2773300	1687980	5162450	3818045	6950850	6106550	6606350	8100950
P59438-1	453750	0	0	0	0	0	1198100	1211500	0	0	0	0	0	0	0	0	0	0	924730	0	0	0	840930	669910	0	0	0	0	0	0	994440	505000	0	0	912540	0
P59438-2	1133400	0	0	0	0	0	0	1463000	0	0	0	0	0	0	0	0	0	0	0	0	0	453330	0	814670	1340600	0	0	1410000	0	963580	0	0	0	710460	0	0
P59438-3	0	0	915190	994600	0	1610500	0	0	817380	0	849660	1025500	0	1140600	0	1095800	0	693720	900970	0	955510	0	879310	0	0	353500	1617300	0	0	0	0	489750	1253400	0	0	0
P59438-4	1018700	0	0	0	0	0	0	0	0	0	0	0	0	0	0	0	0	0	0	0	0	0	0	0	0	0	0	0	0	1097500	0	0	0	0	0	0
P59438-5	0	756660	0	410440	0	361930	954470	1709700	992880	0	948920	1381700	0	0	0	783580	0	530030	980740	0	520600	274470	0	0	821870	621590	0	747100	495420	0	0	0	592210	1480300	854330	548200
P59672-1	642140	444020	652980	0	872780	0	1240200	934140	831240	0	840090	1187800	424170	787590	0	1234700	407710	0	847750	666210	673770	0	653650	504830	0	0	0	0	555440	759280	0	511910	983330	692540	0	0
P59672-2	0	0	0	0	0	0	0	0	0	0	0	0	0	0	0	0	0	0	0	0	0	0	0	0	0	0	0	0	0	0	0	0	0	0	0	0
P59672-3	0	0	0	0	0	0	0	0	0	0	0	0	0	0	0	0	0	0	0	0	0	0	0	0	0	0	0	0	0	0	0	0	0	0	0	0
P59672-4	0	0	0	0	0	0	0	0	0	0	0	400520	0	0	0	0	0	258280	0	0	0	0	0	0	0	0	0	0	0	0	0	0	0	0	0	0
P59672-5	383370	610870	84650	517800	435230	588270	404880	680680	857810	0	622010	0	567770	581910	412320	522460	904310	0	328210	0	316270	202770	281990	166710	829860	228110	651210	635600	530950	585690	525670	191080	270270	305110	353030	203780
P59759-1	303540	373040	401980	293835	573240	621500	357840	570860	661330	0	202790	330780	336300	379740	289930	462755	696940	221460	0	195400	462970	353790	384900	316470	256350	282490	230610	548060	263830	260410	351230	279980	352340	312500	337410	124670
P59759-2	0	0	0	0	0	0	0	0	0	0	0	0	0	0	0	0	0	0	0	0	0	0	0	0	0	0	0	0	0	0	0	0	0	0	0	0
P59759-3	0	0	0	0	0	0	0	0	0	0	0	0	0	0	0	0	0	0	0	0	0	0	0	0	0	0	0	0	0	0	0	0	0	0	0	0
P59759-4	0	0	0	0	0	0	0	0	0	0	0	0	0	0	0	0	0	0	0	0	0	0	0	0	0	0	0	0	0	0	0	0	0	0	0	0
P59759-5	0	0	0	0	0	0	0	0	0	0	0	0	0	0	0	0	0	0	0	0	0	0	0	0	0	0	0	0	0	0	0	0	0	0	0	0
P59808-1	1615300	2179700	2218800	2196500	2109200	2486200	2436500	2811100	2779300	0	1555500	2489700	3093700	0	2142600	0	2922600	0	2135600	0	2366100	772070	1976400	0	0	0	0	0	0	2326700	0	0	0	0	2036400	1302500
P59808-2	0	655390	909470	863270	0	0	392900	505120	0	0	0	0	968590	522680	0	0	945700	1044700	1212600	0	0	0	494790	0	0	544590	0	0	733260	0	522130	396910	0	206850	588590	0
P59808-3	0	655390	0	0	0	0	0	0	0	0	0	0	0	0	0	0	1274800	0	0	670590	0	0	0	0	0	0	0	0	0	0	0	0	0	0	0	0
P59808-4	516730	882600	2237700	665810	893590	1095600	1298900	1584300	702140	76882	796550	728400	2311600	1099900	786220	579820	2152300	649850	695110	417610	379680	0	1195600	564590	828540	462210	513650	697380	703020	513460	1180100	0	671460	526610	710800	581170
P59808-5	0	0	0	186650	0	0	306440	369570	0	75874	264340	0	0	257660	0	0	0	0	345840	363050	422430	0	0	0	0	163460	0	0	0	0	0	0	460660	0	0	0
P59808-6	1426700	2191500	3602900	3284100	2435500	3313300	2239200	2637000	2004100	574360	1762700	2302200	3057700	2272300	2779100	2458600	4034200	2498600	2254200	1173200	1697300	957660	1799100	1354100	3130500	1185300	3384100	1765200	3222900	1931600	2059000	1189200	2559600	1088000	1744500	1063800
P59808-7	0	0	250790	174900	290270	268200	615080	509020	526500	30936	601850	388540	0	238760	102660	209690	279500	288750	627350	384470	498050	275810	317290	0	0	0	0	183090	0	452610	129570	556420	518090	250090	0	557750
P59808-8	1164500	973780	1504300	1057000	1631000	1812800	1540000	2269300	1716200	0	1790300	1627000	1561800	899390	1727500	1297000	3384500	1114100	1229600	791370	3798000	767590	989450	814160	2005000	391950	2753900	1022200	2271300	1591400	855130	553190	1226900	932450	1521400	701080
P59808-9	756990	4341050	6374050	4381600	7094500	4153600	4304050	4477250	6082400	271900	4094300	7689700	9957900	1219200	2002900	3575350	7667800	4122550	4552400	0	1904100	0	3345150	2168525	7897100	3081450	5538900	1940725	7838300	3124650	3183950	1767235	5929750	4268000	4025900	0
P59808-10	922950	1178900	1326200	1020500	1389800	1538800	1122600	1403000	1201900	114730	1054700	1153500	800610	839660	1032700	1662800	1401600	1033100	2061400	1240800	1509500	1009400	1428200	1396600	778900	1425600	1003100	892900	854520	1453100	1091300	766210	1641900	921960	1396700	864460
P59808-11	172860	0	0	0	0	0	398620	639190	604840	0	386460	505730	0	136420	0	244120	0	0	642340	390290	557710	301500	482520	0	0	561720	0	139410	0	339200	0	336390	564930	369450	397720	430630
P59997-1	2995400	4462300	2938200	3655600	3868700	3657300	3207400	4022100	3032300	154110	2572900	3322700	3594500	3805200	4615900	3398000	3789600	5477100	4171600	4356000	2834100	2674400	3795700	3762900	3664600	2500000	3783900	2591200	3319200	4091200	3660500	2385100	5337600	2984700	3839600	4652100
P59997-2	690890	0	0	0	0	0	0	790750	983040	0	668560	554470	536650	0	0	0	0	0	619010	1405300	664340	0	1963000	1540500	636770	650050	0	0	0	0	0	254050	951240	858330	1604300	0
P59997-3	495740	665860	907430	526220	1162100	380040	607500	944930	1191500	68341	752400	0	1039100	0	843790	563300	954620	1051700	1225300	0	518600	465790	788370	1167100	685320	506260	895190	563120	712530	1146700	627070	376240	978340	962830	1133400	545520
P60229-1	458930	707610	1115700	514300	738080	780780	587800	543390	895630	0	286830	526080	788660	409850	459200	678020	1332500	237540	470810	423810	720840	365930	754050	740520	465640	374370	583570	496430	600240	566380	621670	227350	670310	480440	635510	290230
P60330-1	0	694980	1069100	1685100	1127100	1029000	531510	342570	603370	0	622040	305970	1273800	739760	959560	653350	1054400	1163300	941810	987840	446190	275990	669800	813260	374270	346860	596910	271160	419300	972890	537540	0	835620	695770	526460	934800
P60334-1	0	0	2152000	672540	3629100	1582600	6869400	2227400	0	104830	0	0	0	1650000	478530	681660	725520	1780700	14112000	0	3041300	0	0	0	0	0	0	498330	0	8272900	514310	378880	0	0	6765400	0
P60335-1	0	0	0	672080	0	0	0	984900	1899600	0	0	0	0	0	0	0	0	0	542490	0	0	0	0	0	0	0	0	0	0	0	0	0	511560	0	0	0
P60335-2	1131600	1734400	1027200	1155900	615150	1994600	593120	1417900	1641400	0	591630	640120	1493100	1817800	1000300	1274300	3189400	610030	485010	380140	446690	377250	691430	685750	1830900	248970	1997400	2110500	1307200	1018000	1010600	231420	511560	332750	478500	384970
P60335-3	0	0	0	0	0	0	0	0	909820	0	0	0	0	0	0	0	0	0	0	0	0	0	0	0	0	0	0	0	0	0	0	0	0	0	0	0
P60335-4	0	0	0	0	0	0	0	0	0	0	0	0	0	0	0	0	0	0	0	0	0	0	0	0	0	0	0	0	0	0	0	0	0	0	0	0
P60335-5	0	490450	463520	499345	704740	760820	688635	0	588670	0	340710	251940	746760	487400	638550	723470	1105000	386335	367570	629770	237570	362800	0	325380	560430	369610	548040	519385	298060	357245	0	283500	0	290025	385700	188250
P60904-1	3883200	2556300	1428700	1786600	2430000	3139100	1756300	2425000	2669200	0	2443400	4413800	2595600	2321400	2602300	2290600	4905500	1552700	967770	839080	1122500	649610	1418100	864880	4315400	2092300	5768100	1124200	1855200	2208200	9820100	567690	992870	1192500	1883000	897010
P61407-1	0	0	0	0	0	0	0	0	0	0	0	0	0	0	0	0	0	0	0	0	0	0	0	0	0	0	0	0	0	0	0	0	0	0	0	0
P61407-2	0	0	0	0	0	0	0	0	0	0	0	0	586450	955750	0	0	0	0	0	0	0	0	0	0	0	0	0	0	0	0	0	0	0	0	0	0
P61793-1	828500	378950	571630	200380	540070	0	377100	1036300	407060	76021	345500	852070	0	725200	396330	0	0	523580	0	0	0	0	316640	0	1341500	0	657320	787990	885460	530200	435810	136860	211440	0	0	0
P61793-2	0	0	880820	0	0	0	0	0	0	0	0	0	0	0	0	0	0	0	0	0	0	0	0	0	0	0	0	0	0	0	0	0	0	0	0	0
P61793-3	1200100	1684700	3982500	1471900	1721200	2130200	1136500	1748200	3040000	0	948190	1646400	1583600	0	3380000	1944900	2868600	1177800	1008800	699500	0	356290	510280	817760	4080900	398810	0	1648700	3017200	2279800	2646900	210350	990170	0	792680	641680
P61793-4	1200100	0	3982500	0	0	2130200	1136500	1748200	3040000	0	948190	1646400	0	0	3380000	1944900	2868600	0	1008800	699500	0	356290	510280	817760	4080900	398810	0	1648700	3017200	2279800	0	210350	990170	0	792680	641680
P61967-1	402190	0	378240	0	433930	562360	0	441160	0	0	0	0	0	366010	438800	377840	0	161580	0	0	337400	190190	0	0	762220	210320	415350	319210	680370	500460	375910	0	0	0	0	0
P61979-1	2618000	8662500	6827400	7831200	12833000	11162000	16660000	3672400	5834700	597690	6405000	1837700	6721300	6640100	9428400	7238300	8927800	21924000	4123900	10272000	5429200	3320500	5269100	4037100	6742900	11502000	6581700	5397600	2591900	4371000	2141900	11458000	2379900	4341200	3700900	2044300
P61979-2	1307600	1232900	677020	907710	1252900	2640300	1076600	1468200	2687400	0	967310	1508000	1168800	1273300	784380	1254800	1833600	571220	1174700	0	1123100	1154400	1379500	924130	2421100	1253600	1218700	1212900	1695200	1223800	1256200	505730	883440	1032600	926880	713690
P61979-3	1599400	1189400	473260	577770	1016200	900730	675020	779020	748050	0	502640	977970	529550	760960	572540	1172100	1375900	491040	295830	526370	657200	432920	785110	969240	1118800	808120	1005200	1035600	1200600	698490	4143300	377500	401020	859690	982730	272570
P61979-4	7922200	0	0	0	0	14465000	0	0	0	0	0	0	0	0	0	0	0	0	7267400	0	0	0	0	0	0	0	0	0	0	0	0	0	0	0	0	0
P61979-5	667230	9013200	9695900	621760	0	0	0	0	39117000	0	21238000	6366600	9960700	8308500	2738300	7748400	7407400	0	0	4806100	0	0	16780000	0	11272000	10413000	14567000	0	0	0	9880700	0	1752800	6123800	0	2465900
P62046-1	0	0	0	0	0	0	0	0	0	0	0	0	3113300	0	0	0	0	0	0	0	0	0	0	0	0	0	0	0	0	0	0	0	0	0	0	0
P62046-2	1331400	3456900	4032200	1928600	3343200	2688000	651620	702270	806860	0	524350	786930	3113300	1382100	1816800	1484200	6270100	718010	1696300	665300	1315300	472860	1332500	680430	2625000	895100	1837300	816870	1924100	1315600	1354900	250830	1491900	580410	1926300	299100
P62071-1	0	0	0	0	3315900	1836800	1085200	0	1866200	0	0	0	0	2184000	0	2234800	2032700	0	0	0	0	0	0	0	0	0	0	0	0	0	1784600	585320	0	0	0	0
P62071-2	831630	630900	552540	881660	1135700	901350	808710	1225400	802300	0	519530	700770	580400	1332800	1132300	1102800	964940	1055700	278110	336900	468100	503440	524180	821390	1398600	0	1341100	734410	797040	614750	1184700	516200	424810	478420	276130	1253700
P62082-1	0	0	79459	0	0	0	0	0	253240	0	176460	0	0	0	0	0	0	0	0	0	0	0	0	0	0	0	0	0	0	0	0	0	0	0	0	0
P62204-1	1590800	3163500	5366100	2311500	3427300	2611500	2734500	1587200	2997400	0	2505300	1461500	4325200	1546400	2284200	1879300	5986800	1113000	0	0	0	0	245010	0	3488400	136240	3059200	1608000	3639700	2115900	2154100	0	0	0	0	0
P62259-1	0	340430	653140	0	284320	287470	176720	0	291770	0	188670	0	0	275880	0	191510	0	333970	184350	0	211800	83113	200660	150850	0	105150	0	0	728010	283000	332940	0	161180	84473	399440	52064
P62259-2	2085900	2305500	2597100	2133000	1107700	2043500	639920	0	1148300	0	790320	1252500	2127600	1612400	1632900	1555300	4051000	2263400	828590	604400	864880	422780	793980	574540	2490400	508440	2584300	1723100	2141900	1542300	1382400	0	706780	582190	1115100	396770
P62264-1	0	0	0	0	0	0	0	0	0	0	0	0	0	0	0	0	0	0	0	0	0	0	1282600	522190	0	831810	0	0	0	0	0	0	0	0	0	0
P62264-2	438050	307260	766200	296060	555760	492500	878770	0	0	60944	0	598370	657180	353720	284460	499980	0	0	1332000	496010	0	395900	0	0	376370	0	491900	486830	469290	501040	376000	432210	0	726710	0	711290
P62264-3	0	0	0	0	0	0	0	0	711380	0	0	0	0	0	0	0	0	0	0	0	0	0	0	0	0	0	0	0	0	0	0	0	1053800	0	0	0
P62500-1	0	0	0	0	0	0	0	0	0	0	0	0	0	0	0	0	0	0	0	0	0	0	0	0	0	0	0	0	0	0	0	0	0	0	0	0
P62754-1	3795000	2872600	2026350	1691300	6031950	3507100	9172800	8591700	15889000	663000	8142400	17460000	1493850	0	2460900	2063300	1802150	1234900	11581000	9070200	5594850	5732900	7068250	6121000	2387600	5919000	361910	3459700	1025735	4731550	2490900	7086900	6966400	8806700	10330000	9040350
P62754-2	1056100	1555100	1145700	419980	2575500	1254300	1416800	2486500	3981300	206620	1529700	2644700	574650	2691600	856710	2063300	819500	1234900	0	1359700	431710	891250	1781500	1188400	997830	749780	361910	1016800	604950	664500	1090400	0	0	835730	833030	723160
P62858-1	8799900	8786200	7631900	0	5187500	6541800	7455600	9659400	15702000	711480	6263100	0	6493000	4765300	4102800	0	8826300	0	0	3812900	6322100	3693900	8415800	6451600	10281000	2783100	5517000	7618800	7534600	6201000	5069700	2030400	8037800	7356200	0	0
P62889-1	1600500	0	0	1241600	2962600	2676300	2278000	1882700	1851400	0	939140	1503200	1620700	0	1431400	2219500	4594400	0	1457200	1245200	2470300	0	0	2676400	1637400	1591600	0	0	1663500	1072400	2293400	0	1196500	0	2866200	1194000
P62900-1	0	0	0	0	0	0	0	0	0	0	0	0	1643400	0	0	0	0	0	0	0	0	0	0	0	0	0	498220	0	0	0	0	387450	0	0	0	0
P62900-2	908560	0	1024900	620770	0	1303900	156460	595210	1134700	0	739030	421310	0	0	0	1258000	1571100	407320	0	446660	0	308420	0	0	892190	529450	0	0	793800	783990	0	0	0	480120	889580	0
P62908-1	0	0	45692000	0	0	0	0	0	0	0	0	0	0	0	0	0	0	0	0	0	0	0	0	0	0	0	0	0	0	0	0	0	0	0	0	0
P62908-2	0	0	0	0	0	51780000	0	0	0	0	0	0	0	0	0	0	0	0	0	0	0	0	0	0	0	0	0	0	0	0	0	0	0	0	0	0
P62908-3	29423000	30492000	0	49675000	38848000	0	47370000	35582000	44411000	1969700	39775000	31363000	41108000	39814000	40465000	39517000	44846000	32101000	28311000	27043000	26675000	21317000	39481000	27519000	26323000	24382000	25271000	30939000	22171000	39335000	30287000	18637000	27435000	27563000	27974000	21639000
P62960-1	3490600	5683300	5161600	5304800	5384100	6204700	5376600	5283500	6236900	650170	4277100	6460300	6268700	4942800	4112100	4722900	6750100	5279300	8150600	6875500	5589600	4151800	6056100	5181000	3911200	4623400	4065400	4073800	4433700	6217700	3917400	5142900	7901900	6484500	6668700	4948900
P62960-2	11864500	8680320	14953500	10857765	16992000	18271500	8916400	13315000	9571550	1040926	8579100	10682000	12699500	7202715	8533705	12385000	16812500	10116400	7269000	7809500	12016500	7180800	10948000	7004950	19423000	4099300	18066000	9782950	16790500	10752500	6198900	7038500	12218000	7243600	9854000	5988700
P62960-3	362760	0	1752000	0	0	0	1233000	0	1702600	0	1087100	499110	1732100	0	2094700	0	0	0	1708900	896080	738820	0	1042500	361370	682710	784940	856560	987320	0	1292900	0	0	1477200	0	0	937440
P62960-4	0	0	0	0	0	0	0	8475500	16238000	0	0	0	0	0	0	0	0	0	0	0	0	0	17517000	0	0	0	0	0	0	0	0	0	0	0	0	0
P62960-5	0	0	0	1595800	0	0	1522700	0	0	312200	1237700	0	0	0	0	1136100	0	2595000	0	0	0	0	948420	0	1397100	0	1698200	0	608460	0	1120200	0	598310	293090	614710	0
P62960-6	729820	496290	307630	295510	0	0	0	615070	406740	0	0	0	0	270770	0	460580	0	0	623040	404130	0	0	0	0	0	0	483880	410460	515750	0	366100	0	491050	414860	644430	0
P62960-7	297630	0	316080	0	198020	0	0	343660	342870	0	0	275900	0	0	0	0	0	0	0	119200	0	369420	364340	377280	210290	0	160210	0	0	279930	0	0	0	0	0	0
P62996-1	0	0	0	25667	124600	173860	2903400	0	0	0	0	7894000	3908900	0	0	221970000	12939000	96182	422740000	3234700	0	0	0	40001	25519000	69620000	6820500	0	95354000	0	0	0	0	0	100940000	0
P62996-2	262490	0	290220	399350	0	0	0	0	0	0	0	0	562620	0	193580	106470	357680	0	0	0	0	0	0	0	0	0	0	0	612200	0	199470	0	0	0	0	0
P62996-3	0	0	0	25667	124600	173860	2903400	0	0	0	0	7894000	3908900	0	0	221970000	11884000	96182	411640000	3234700	0	0	0	40001	25519000	69620000	6820500	0	95354000	0	0	0	0	0	100190000	0
P62996-4	0	0	0	25667	124600	77736	2903400	0	0	0	0	7894000	397440	0	0	117074500	9872050	96182	242070500	156140	0	44861000	0	40001	4535550	39641500	4780050	0	56092000	0	0	70545000	0	0	59013000	0
P62996-5	2398200	6249500	4203200	4921700	0	7087600	8636100	4230800	0	0	3832100	1277000	7096600	4843700	9145400	5485800	0	10700000	5546100	5346200	0	0	4521400	3174300	5121100	6559200	5112700	4530900	1791400	2876700	2126400	8801100	1213100	1783700	7166500	1578700
P62996-6	0	0	47002000	0	0	180670000	0	0	0	21459000	62307000	0	136180000	134290000	0	90486000	0	174610000	0	428660000	91037000	0	53006000	64136000	65333000	44783000	0	0	0	0	0	0	5292400	0	89313000	127640000
P62996-7	6276000	10525000	8624700	8639000	9452500	7957000	3742900	5282000	3615400	705820	3555300	4829900	11354000	6415600	6873700	5754500	12566000	5823800	4915200	3996900	5564100	1518300	5101700	2863100	10046000	2985600	11169000	5838500	9691000	6253600	6121400	899770	5150800	2077700	6402300	2035000
P62996-8	4063100	5116400	3085300	4057400	3414500	4936900	2268900	3913300	2319000	530060	2344100	3539300	4749100	3239900	3016900	3440000	4875700	3039000	3320500	3166200	4021300	1518300	3541600	1895000	5169600	2356300	6321900	3522800	4172100	3501400	2356700	581260	3574100	1552400	4225900	1591900
P63013-1	1199100	0	0	621870	1495500	2251800	1455500	1282200	810180	71314	582080	1427400	657820	0	678860	1712300	1953800	0	1397700	1756700	2430500	2370200	609990	799560	1492000	2314000	1301100	1779000	2323500	1303800	0	2158800	1738900	835210	687790	1522600
P63013-2	0	0	0	0	0	0	0	0	0	0	0	0	0	0	0	0	0	0	0	0	909610	320260	0	0	0	0	0	912480	0	0	0	0	1706400	0	1889300	0
P63013-3	691580	0	1215400	0	0	742170	390710	714450	1102735	0	469700	441470	837150	0	404170	0	1193400	0	2912600	0	3510235	0	8514400	0	1846500	885180	2646167	698425	1707600	1347720	2149667	0	1706400	2492695	1227220	4035800
P63013-4	0	0	0	0	0	0	0	0	728760	0	0	0	0	0	0	0	0	0	0	0	0	0	0	0	0	0	0	0	0	0	0	0	0	0	0	0
P63013-5	0	0	0	0	0	0	0	0	0	0	0	0	0	0	0	0	0	0	0	0	0	0	0	0	0	0	0	0	0	0	0	0	0	0	0	0
P63085-1	0	0	0	687390	568140	0	445700	704280	630790	0	0	920650	0	460170	352920	305930	0	228820	1970000	1137400	463920	873900	691960	846080	487200	1258400	777310	525120	867960	1612600	0	315920	715410	527170	1145700	663500
P63085-2	3799700	1000400	2143400	1947500	2603700	1272500	5518200	6360900	6154800	0	4409100	8299000	1597600	2257700	2211500	3434000	1837800	2129100	6104100	3755800	3123600	3505000	2949400	3382900	487200	4231700	5858200	5226800	4937200	8876200	2400800	3564200	2509000	2415000	3562700	3230600
P63101-1	0	1589000	1718000	940330	546510	1242000	298620	564810	385460	0	415760	309470	2520600	611630	812860	869230	1299000	850940	263840	154230	250360	129390	280110	196890	1008500	190600	846690	480660	806660	348520	1233100	89174	201320	183470	248420	111300
P63260-1	463370	607680	766800	811970	917410	1046500	364080	561790	647840	0	491320	436630	530120	0	1087900	693570	627780	527330	477640	498230	339880	390700	503930	440500	1890200	528030	1178300	865470	1087900	607660	642380	202250	363420	358130	393790	243870
P63276-1	0	0	0	0	0	0	0	240920	1130490	0	579380	272260	0	0	0	0	0	0	331770	756490	0	331635	406940	307305	0	379405	0	0	0	0	0	0	170880	927660	0	578930
P63276-2	1494800	2156000	2051200	1952400	2031800	7526100	1965500	1154400	7594800	91809	1206100	6279100	0	1517800	1563800	1498000	2760300	0	1311900	886580	1052700	986510	1196600	0	2189800	815840	2272600	1560900	7699200	1367400	1227300	683910	9384900	867870	7833100	704520
P63325-1	932250	726070	1105200	1189600	997170	908010	1225200	913630	1148300	0	1214100	1113300	969790	838620	846040	947290	1360400	628930	1023300	791780	1285800	702450	855290	673770	1105200	357660	1364400	789420	1261300	1053100	938460	681630	1002600	504530	1001500	710620
P67871-1	0	0	557050	0	0	915620	0	0	1764400	0	822970	0	835500	0	0	0	676340	0	0	2807200	0	0	1421800	1562200	0	0	0	0	0	0	0	0	751840	0	856180	2147400
P69566-1	0	0	0	474470	498610	331750	441290	432830	0	0	491400	525020	406410	347500	0	364000	398810	381050	619850	0	510860	0	0	437270	631750	345180	507310	764650	507350	608290	0	341070	840110	731880	771670	428210
P69566-2	0	3524935	286420	2434800	662470	1945000	0	1060300	222130	0	0	0	1450500	3512055	895250	398910	1607400	1995175	2942200	7045500	0	493280	3480300	3456515	0	1000655	0	2095965	0	2826700	0	971880	2201700	6642300	0	545160
P69566-3	1687800	709470	0	1157600	1093700	0	521840	0	1770500	0	1098000	1696400	1502900	857720	1237700	1821700	2199600	0	0	526260	876620	493280	1441000	827300	1208300	245710	1100900	988090	1948400	1978600	0	307820	0	703730	1385900	652230
P69566-4	0	1161700	1025800	209050	239730	0	0	147880	200450	0	145230	0	467180	413420	306520	314520	0	0	0	0	0	0	270770	165420	606890	0	323060	354140	390600	210640	566460	0	0	0	0	0
P70121-1	703580	1427800	1884600	1314600	1553400	1157400	873430	990700	593190	96858	643510	1005300	1368600	869140	1080500	1232400	1933300	1020300	628100	451680	731250	410490	713210	525440	1436500	338080	1455400	1130400	1557100	1042100	829860	199740	810210	430040	825340	332750
P70121-2	0	0	0	0	0	0	0	0	0	0	0	0	0	0	0	0	0	0	0	0	0	0	0	0	0	0	0	0	0	0	0	0	0	0	0	0
P70121-3	0	0	928480	0	0	0	0	0	0	0	737650	0	0	0	0	0	0	0	0	0	0	0	0	0	0	0	0	0	0	0	0	0	0	0	0	0
P70175-1	0	945190	0	0	0	0	0	0	0	0	0	0	1879200	0	0	0	2089900	0	0	0	0	0	0	0	1136800	0	1352400	0	1188600	0	0	0	0	0	0	0
P70210-1	222140	0	117020	247350	204940	385660	365890	764920	644410	0	455180	765570	163300	270930	0	0	213890	171740	668350	659300	896080	682200	647040	722710	611870	618780	374930	512430	343150	668800	0	783830	896240	618700	572460	937420
P70227-1	2927700	0	0	0	1005400	0	3724300	4125700	0	0	3479400	3744200	0	1044200	948020	1066500	0	1143000	0	0	1001900	0	0	1909000	0	0	746980	1875600	0	2911900	665720	1105200	0	0	1677500	0
P70227-2	842810	305830	403990	485010	413910	194390	335600	906760	1238500	38200	904120	655210	341600	515660	485260	546310	462900	348200	492160	448450	424690	376260	727070	567370	866500	219870	990300	717790	742920	1494400	329050	88267	380260	330110	447840	1002300
P70227-3	400030	656490	278390	497160	1076600	356500	1309100	585590	1181900	62083	1155700	302530	289700	814810	679020	648580	420860	1208800	344670	612290	225620	457500	0	423930	783070	598670	821510	595680	300850	729310	371650	399160	0	382580	485480	0
P70255-1	0	0	579030	256880	619750	575750	582670	0	494130	0	402750	0	416280	286810	0	200900	857010	182200	395690	601080	0	0	362090	361900	0	484360	673390	0	0	430530	0	577660	0	326450	374430	0
P70255-2	1171300	3143600	1826500	2538500	2362000	2883500	1569000	2245500	1975800	0	2316600	1391000	1460000	2434300	1251900	2570800	1957800	1371400	2707500	4466100	2967400	2723500	1740800	1753200	1603500	1788100	1452500	0	1328800	1610800	1509700	2350000	1930100	0	1148700	1933400
P70255-3	1502300	2654400	2076500	2295600	0	2808900	0	0	0	0	2354200	0	1474800	1951000	1309500	0	2236300	1392200	0	0	3085700	0	0	0	1330100	0	1451700	2060600	1213300	0	0	2655200	0	0	0	2035900
P70255-4	480990	629760	764980	593650	726540	694930	1065000	719360	1026200	62743	627010	727610	894860	544440	468670	0	1122500	668040	1809000	885340	687620	602430	465120	459970	828380	545450	1611100	404430	878740	718230	478870	550530	780000	366470	515210	576390
P70255-5	1051300	1723900	2300200	1660300	1440300	2215100	2233000	2917600	2848900	126500	785990	2653400	2179100	2216600	1834900	1920100	3154700	1149900	3329000	3015900	2134600	2077500	2776400	1959900	1922500	2207300	2810200	1586300	2924200	2192800	2095500	1241600	2893900	2338200	3043100	2688600
P70255-6	0	222070	240510	203540	0	454510	0	0	0	0	946940	0	0	0	236080	0	0	0	416000	565090	0	0	0	0	0	0	0	0	0	0	0	0	0	0	263500	0
P70255-7	4217600	810540	7600800	1170400	1071300	6949700	4423700	1625100	6189500	491410	5073500	6708400	0	813460	879420	2275900	7932300	3881600	2146800	6270000	6331200	4022900	1182800	4083100	1538400	769590	0	4140700	2141200	7079800	1206300	1962800	8120100	4268000	6245100	2763900
P70257-1	0	0	0	118350	259690	329190	0	424820	407320	0	383580	422770	0	0	192560	323390	348430	161900	682320	694760	643690	391300	318090	347420	175710	406170	0	311800	319940	481140	0	448520	657000	329190	544310	400550
P70257-2	1190800	0	866980	0	895680	640670	1110400	1242900	1011100	0	887200	928620	527010	656330	515200	0	367320	0	1565200	0	2777000	1051400	1842100	1170900	681290	975820	1106800	0	628280	1370900	640790	0	2290700	2076200	1253500	1889800
P70257-3	0	383460	606820	815170	406390	388340	0	0	846790	0	0	593900	194480	208410	0	0	462650	444530	358970	523100	332660	175940	1125205	355320	370930	530740	160860	795330	103520	169350	0	0	0	393340	523250	0
P70257-4	2630500	2070000	140440	1346200	112060	2194400	0	0	3327100	0	1539600	3578700	1413000	2228600	0	1831300	2215700	686050	3380800	3478800	3197300	2534000	4411500	3712200	3090700	1746400	0	2847000	2777300	2503200	2008300	448510	4817900	2763900	4510200	2337300
P70257-5	0	0	0	0	0	0	0	0	0	0	0	0	0	0	0	0	0	0	0	0	0	0	0	0	0	0	0	0	0	0	0	0	0	0	0	0
P70257-6	0	0	0	0	0	0	0	0	0	0	0	0	0	0	0	0	0	0	1152400	0	0	0	0	0	0	0	0	0	0	844870	0	0	0	0	0	0
P70257-7	339390	472880	478870	503000	443420	864190	0	499410	354610	0	313320	336160	290470	618460	370130	444530	627810	318240	386860	592110	504430	571680	289380	0	631310	377460	451650	595180	466460	314220	338130	321330	443510	377530	345730	279840
P70265-1	489490	583740	797530	514120	435630	480320	781010	690610	0	0	677920	627460	498800	455190	356420	392890	552820	531310	314640	564440	376820	392190	360820	463900	556240	243700	393240	466200	459920	797030	455820	201930	402700	416720	267940	485170
P70268-1	0	0	0	0	0	0	0	0	775690	0	0	0	0	0	0	0	0	0	0	0	0	0	0	0	944030	0	0	0	0	0	0	0	0	0	1199800	0
P70268-2	1107900	1255900	1014400	1115300	1192900	1145000	1081400	1257100	1730200	0	897310	1341300	1046200	942600	1019700	1045800	1544700	750680	1556600	585440	916830	465370	763330	622340	1717400	575180	1346600	1221500	1360300	1178000	1650700	469900	1068300	690590	0	552670
P70288-1	781570	1487900	2689100	1216200	2111200	1769700	1598300	1444000	1624300	0	1723600	802320	2593800	1224400	1160000	1059300	2978600	0	1326100	622880	920000	595140	1331900	706710	1541900	734400	1692200	1018800	1328000	1829200	0	308540	1149500	457950	1041000	378370
P70288-2	72754000	43347000	67044000	77546000	41735000	58725000	53134000	99154000	89637000	0	56872000	120080000	62293000	60516000	43106000	91531000	46764000	33550000	75211000	66123000	69836000	54938000	66799000	76116000	60057000	32575000	78153000	65444000	76172000	110640000	84422000	11674000	137890000	105210000	55492000	137090000
P70288-3	0	0	0	0	0	0	0	0	0	0	0	0	0	0	0	0	0	0	0	0	0	0	0	0	0	0	0	0	0	0	0	0	0	0	0	0
P70290-1	0	0	0	0	0	657040	0	0	570420	0	0	405020	0	0	0	0	1038400	0	0	0	0	0	0	0	0	0	478710	602980	801750	788840	0	0	0	0	0	0
P70290-2	0	593800	608650	450960	948200	1399300	1085900	0	570420	0	0	405020	473070	718250	651840	722170	1038400	727770	0	0	0	0	0	0	0	0	478710	602980	801750	788840	0	323310	0	0	0	0
P70290-3	0	0	0	0	0	0	1058200	0	1198700	0	732500	0	0	0	0	0	0	0	0	0	0	0	0	0	0	0	0	610510	0	1259100	0	0	748350	0	431190	0
P70290-4	225860	0	0	237230	328590	440870	476050	0	308730	0	0	200400	0	0	188390	798960	0	0	0	0	0	272970	0	0	0	0	0	382800	242930	455650	0	0	0	0	0	0
P70290-5	0	0	0	0	0	0	0	0	0	0	0	0	0	0	0	0	1695200	0	0	0	0	0	0	0	0	0	680650	0	1024600	0	0	0	0	0	0	0
P70296-1	0	0	0	0	0	0	0	1787300	0	0	1667600	0	0	0	0	0	0	0	1544000	0	1000400	728000	1028700	890090	0	0	0	0	0	1005800	0	0	0	953380	0	0
P70296-2	0	0	0	0	0	0	0	0	0	0	0	0	0	0	0	0	0	0	0	0	0	0	0	0	0	0	0	0	0	0	0	0	0	0	0	0
P70302-1	0	0	0	0	0	0	0	0	0	0	0	0	0	0	0	0	0	0	0	0	0	0	0	0	0	0	0	0	0	0	0	0	0	0	0	0
P70302-2	722000	500660	0	620330	944320	576500	653710	731220	683330	32350	573510	737710	412270	433230	661880	807730	523360	726600	421050	674300	417010	625310	451950	282500	773350	500730	674530	848940	686460	1334000	372300	441540	425100	274750	0	1004300
P70324-1	291260	688260	749040	491850	613280	591420	0	339070	350560	0	188690	199130	0	411240	0	0	1228400	0	0	0	0	0	0	0	719260	0	1175500	311980	1018100	0	0	0	0	81809	0	0
P70324-2	0	0	0	0	0	0	0	0	0	0	0	0	0	0	0	0	0	0	0	0	0	0	0	0	0	0	0	0	0	0	0	0	0	0	0	0
P70324-3	0	0	0	0	0	0	0	0	0	0	0	0	0	0	0	0	0	0	0	0	0	0	0	0	0	0	0	0	0	0	0	0	0	0	0	0
P70324-4	39926000	45790000	53090000	102380000	79491000	67990000	40077000	37342000	43031000	2555100	7842700	197150000	64172000	55497000	72784000	74668000	7114600	107090000	38809000	55399000	50127000	38292000	32984000	91710000	8970300	28637000	66456000	37318000	4918700	53961000	33834000	46011000	51255000	67535000	36333000	2868500
P70324-5	0	0	5171100	4662500	0	0	0	2976300	0	0	0	0	0	0	0	0	0	0	0	0	2585100	0	0	0	0	2735800	0	0	0	0	0	0	6416200	0	4469800	0
P70324-6	2118500	0	525120	0	5389100	6845100	6773000	3738600	8034800	512360	4174900	4797700	5499700	2959300	3298400	2432200	6956600	2870700	5200000	4524600	0	2137600	4362000	3601700	3041000	0	2397000	0	2020200	5809200	3171400	0	7294800	3489500	4861000	256210
P70324-7	0	0	0	0	0	0	0	0	0	0	0	0	0	0	0	0	0	0	0	0	768260	0	0	0	0	0	0	0	0	0	0	0	0	0	0	0
P70324-8	697250	1209200	1914600	1448000	1962800	2580300	1345000	1157400	1367000	41464	1429100	1182000	2409800	921110	1312300	0	2427900	1032700	943440	956240	0	844610	1106900	989880	1509800	837550	0	0	1229100	1214200	1095000	497940	1288200	930940	0	831910
P70335-1	0	0	0	0	0	0	0	0	0	0	0	0	0	0	0	0	0	0	0	0	0	0	0	0	0	0	695820	0	0	0	0	0	0	0	0	0
P70335-2	262090	0	0	326620	352250	627090	433160	0	625020	0	780610	973670	266680	0	397270	502970	398850	691900	0	518090	415100	380550	611920	462920	582830	539500	0	491770	423130	896790	236830	378670	0	379100	0	350760
P70347-1	0	0	128020	0	186480	0	156190	0	276390	0	0	0	0	0	0	176410	0	0	247080	0	0	0	0	0	272410	0	0	0	194940	190850	0	182330	0	0	0	0
P70362-1	0	0	0	0	0	0	769930	360500	1216100	0	1023700	702330	0	0	0	0	0	0	881430	0	752740	153600	908450	194450	0	557110	0	0	0	0	0	326070	503680	551440	711350	657260
P70362-2	600600	440300	394320	228080	618520	614970	388460	405210	558920	0	298440	182260	296360	0	505440	641010	885420	279390	241130	0	361690	0	275040	356680	525930	251620	279170	411150	598170	330480	317240	226610	212480	215950	0	232300
P70372-1	0	0	220130	281990	0	1654100	0	0	0	0	493170	947600	414400	407240	440460	0	1252600	423790	393960	390210	0	740110	287810	0	505540	523720	304450	534520	0	723730	230560	0	705350	343530	398720	532390
P70372-2	1068000	0	297900	619650	1215000	1990300	1154200	1093700	1145600	0	424660	1156300	290860	330300	537690	1756500	1437300	687260	463910	625060	1554600	995500	0	270500	805460	817930	384690	828110	899930	856960	0	470010	640050	0	0	616150
P70388-1	0	499930	491180	705960	0	0	0	0	0	0	0	0	550120	394050	487140	0	0	622360	693200	1187100	0	0	848990	778620	0	0	223420	175650	0	411920	445330	0	636350	781020	837270	828620
P70388-2	767530	2761900	2278100	1603200	353530	580810	376420	1880000	968730	0	2135700	466760	1773700	3688700	2535400	664480	370210	4418300	3350500	4547700	432810	888140	5295400	3451500	980330	787890	1965700	1359600	310510	3732200	3053800	306530	2344000	3864200	3870700	2175300
P70388-3	0	830130	1162200	322820	0	0	0	298100	417160	34698	523730	0	527030	1166800	351110	0	0	358380	639110	635740	0	0	1022500	1062500	767760	0	615190	360460	0	653220	721860	0	660400	783510	1215100	393680
P70390-1	0	0	0	0	0	520490	0	1340800	676450	0	0	627770	0	1041500	0	0	0	0	880050	1244800	1133300	837710	0	1139900	0	419010	0	670710	0	0	708510	541190	1434500	879370	977130	1054100
P70398-1	616460	724880	889620	0	680080	0	0	0	1081700	0	0	931900	493950	893550	355560	867360	1187700	0	553590	0	406330	239060	0	0	755810	0	805280	470270	671040	0	621410	0	903670	355960	0	0
P70398-2	0	0	0	0	0	0	216590	477370	343110	0	294460	371940	0	0	0	0	0	0	0	0	0	0	0	0	0	0	0	0	0	329080	0	0	0	0	0	0
P70398-3	0	0	0	0	0	0	0	0	0	0	0	0	0	0	0	0	660030	0	0	0	0	0	0	0	0	0	0	0	0	0	0	0	0	0	0	0
P70398-4	0	0	0	2666400	0	0	0	0	2454300	0	0	0	0	2392500	0	0	3533200	0	0	0	0	0	0	0	0	0	0	2230800	0	0	0	0	0	0	0	0
P70398-5	557540	576020	538930	876670	424430	709150	0	646170	396960	0	245540	588570	639370	457080	419980	485320	1213400	0	337500	0	377940	0	272810	0	1122600	0	1745800	480150	1485000	529800	547030	0	463940	0	586280	0
P70398-6	357300	0	846990	478280	526390	743420	0	554510	789120	0	743530	371840	0	598230	544590	608960	847350	603190	884670	0	524780	480680	581070	0	640460	0	0	0	0	587310	541960	510810	645910	453340	704790	0
P70399-1	256270	303740	307730	321900	529130	498450	539140	448180	564730	0	277710	443050	281640	347300	253970	446770	542430	158830	308950	412070	871810	533940	556380	320990	474820	506560	408030	330390	476990	310420	445130	404370	220360	392590	417720	0
P70399-2	2198400	2256300	4424800	3530600	2646700	2244900	4181800	3611000	5465100	0	7353700	2797600	3380000	3625800	2873900	1627400	2623900	4231600	11867000	10897000	2861800	3260300	8969700	7705000	0	3236700	1570200	2644800	1190400	7762300	3305400	2719400	11115000	4254400	8376400	5453600
P70399-3	0	0	0	0	0	0	0	0	0	0	0	0	0	559570	0	0	0	0	0	0	0	0	0	0	0	0	0	0	0	0	0	0	0	0	0	0
P70399-4	0	0	0	0	0	0	0	0	0	0	0	0	0	0	0	0	0	0	0	0	0	0	0	0	0	0	0	455710	0	0	0	0	0	0	941780	0
P70399-5	0	580470	329970	0	0	0	207920	0	704760	0	244460	246800	177550	0	0	0	0	0	436440	539090	187200	0	1254100	729350	430470	0	313150	0	0	0	0	0	279500	798350	0	306570
P70399-6	2139850	1337450	2244550	2137300	1631050	2078950	881750	2778050	1566700	0	1268300	1777100	3769500	1868450	1122900	1731750	2389700	1041450	3540850	2540400	1666560	983975	2329300	1966800	5403650	1390050	4019400	2526750	2037400	3886750	2170600	680815	3500300	1030600	3595250	1031200
P70399-7	788080	976050	831130	1647300	540830	0	0	905650	0	0	1516100	689280	2222000	767730	1447100	834160	932470	1291200	988460	1140500	0	482860	0	1258000	1838200	0	3779600	1045600	1511600	1807300	976330	0	879940	549930	661130	378100
P70399-8	0	0	0	0	0	0	0	0	0	0	0	0	0	0	0	0	0	0	0	769990	0	0	0	0	349430	0	0	281510	0	0	0	0	0	0	0	0
P70399-9	0	0	0	0	0	0	0	0	0	0	0	0	0	0	0	0	0	0	0	0	0	0	0	0	1111900	0	0	0	0	0	0	0	0	0	0	0
P70399-10	1828900	861200	1192800	1102700	947730	845650	802630	2313600	1869100	0	1032600	2212400	1212400	1124300	801880	1462400	835500	584950	1785700	2353700	1293900	1510600	2329700	1950400	1584300	900020	1854500	1422800	1575800	1839900	1511200	352200	2430900	1483200	2152200	1412700
P70399-11	4289700	4641700	2721930	5460000	4062800	3713700	3572100	3339300	2655100	0	2804600	3967900	3144515	3003000	4474400	4871200	5718400	3221800	3944300	3231300	4273500	2176100	2213900	989040	7421600	1892000	4041245	3246500	7307600	5230600	2590100	1305600	3022800	1327000	1194260	1469800
P70399-12	0	0	0	0	0	0	0	396620	0	0	0	0	0	0	0	0	0	0	294530	0	0	0	0	0	0	0	710580	0	0	0	0	0	0	424070	725360	0
P70399-13	0	0	0	0	0	0	0	0	0	0	1049600	0	0	0	0	0	0	0	0	0	0	0	0	0	0	0	0	0	0	0	0	0	0	0	0	639040
P70399-14	0	429330	0	0	0	0	0	396620	539890	0	0	0	1390600	0	289520	804470	953520	0	1360800	1081000	667680	0	1398900	520560	1312765	795840	2532000	1023130	1113155	481420	1435300	244370	0	0	497680	182610
P70399-15	0	0	0	995190	0	1000600	0	0	2941800	0	0	2321100	975690	0	917920	995170	0	0	0	0	970420	0	0	1552400	0	909440	0	0	1064800	0	1417600	0	0	0	0	590640
P70399-16	856410	1113100	723030	1139600	714680	1159300	534700	831960	366120	35903	560020	773300	1066400	595850	609130	779380	1110100	748520	600720	518910	767620	559220	408480	423310	1807600	410080	1832300	1088600	1696500	1035700	580230	263550	506870	300670	547060	331800
P70399-17	0	0	0	0	0	0	0	0	646600	0	0	0	0	0	0	0	0	0	0	0	492270	0	520720	0	0	0	0	0	0	0	0	0	0	0	592690	0
P70399-18	12588000	10983000	12880000	14567000	16562000	10988000	18595000	14592000	13635000	891990	17204000	10991000	9687300	12724000	12622000	10406000	10723000	13614000	14657000	16569000	17712000	17056000	18151000	17978000	13342000	11219000	11750000	0	11925000	16528000	8570900	16279000	17261000	26184000	12524000	21058000
P70399-19	0	0	0	0	1203700	698930	0	819360	0	0	0	0	0	0	736370	0	0	0	0	2496800	1263600	1105800	1834500	0	519240	1324950	0	508860	0	1244300	0	948930	0	0	0	579780
P70399-20	411850	1304500	398740	1396800	1028500	383280	0	732230	415780	0	611580	0	0	697100	812620	0	0	746780	0	0	0	567410	0	302490	0	198310	0	402510	0	1073600	1091200	276000	0	426360	0	1437400
P70399-21	0	0	0	0	0	0	0	0	0	0	486000	0	0	0	0	0	0	0	1137000	1233700	0	0	995350	754350	0	0	0	0	0	0	0	0	812360	808340	1128100	741050
P70399-22	0	0	0	0	0	0	0	0	554130	0	0	0	0	0	0	0	0	0	842890	1217400	0	0	1257800	978290	0	0	0	0	0	0	0	0	779590	933580	601790	885320
P70399-23	4397150	2601030	2777170	2981420	3519000	3002300	3813400	2382790	5286500	0	0	2401515	439290	2488770	4094500	3630800	6584100	1915000	3451140	3073280	4766200	2452410	4369345	2078145	4855100	2693100	11172000	2734550	6846000	3041725	3795350	1129650	9902500	2419895	3533865	5870700
P70399-24	446860	0	1255800	373700	173230	187880	0	451330	398040	0	911740	1034313	710980	838310	312885	278820	287750	261890	0	1704500	207690	171420	1440500	918260	0	214310	981440	1167900	553100	1202200	893340	0	433795	889220	2772900	221460
P70399-25	0	0	0	0	0	0	0	799390	822380	0	0	0	0	0	0	0	0	0	0	0	0	0	1432500	768010	0	0	0	0	0	0	0	0	0	0	0	539680
P70399-26	618200	661910	606410	873430	643300	909870	483070	744100	616600	57496	636750	602410	730100	1016600	910840	444750	1174500	628270	748340	828970	641380	738350	962950	478720	1112300	473010	1397100	920130	880370	487290	464770	397840	731130	702180	661530	936090
P70399-27	0	0	0	0	0	0	0	0	0	0	0	0	0	613680	0	0	0	0	0	0	0	0	0	0	0	0	0	0	0	0	0	0	0	0	0	0
P70399-28	0	655920	518510	0	0	0	0	524890	1984900	0	0	0	1025500	0	0	0	0	0	456280	0	0	0	5680200	1210800	387100	0	0	0	0	0	449530	0	416130	659060	1553200	0
P70399-29	0	4084300	4902400	851160	0	0	355780	524890	637090	0	1342300	0	0	3073000	1290500	0	0	1191100	1719200	1015500	0	283620	1439700	3393600	387100	380280	0	1728000	518670	0	3509300	0	1375200	659060	1553200	740240
P70399-30	0	0	0	213560	0	0	0	364130	0	0	0	386940	188310	0	0	136570	0	0	0	0	0	0	0	0	389410	0	227640	292220	439210	0	0	0	0	0	0	0
P70399-31	1018070	1008285	1131165	971025	2667300	1939800	3320400	807060	821360	0	971635	917790	1079850	491600	1113555	1491900	2347600	516270	1488700	1372600	1049300	1310000	478520	323850	1359245	2163500	1951450	1390100	1400005	1260830	221290	1958600	1179600	310680	917670	0
P70399-32	1609800	1082600	1783700	1846700	2299700	2116100	3411100	2985800	0	0	3774600	4774700	1694400	2022500	1536200	2252600	2208700	1727300	5850900	5707400	2678000	3138000	0	0	2191400	4552100	0	0	1482600	5635800	1487900	3308400	0	3659400	3052500	3476300
P70399-33	129050	0	0	0	0	0	0	0	0	0	0	0	0	0	0	0	238680	0	0	0	0	133780	241730	198680	353960	0	324730	0	252280	0	0	0	197240	0	174230	0
P70399-34	9829500	9433100	0	9787400	10518000	10723000	9455800	12710000	0	0	13027000	11471000	0	6799500	10465000	0	0	0	0	18308000	11451000	12173000	0	14605000	0	8721900	0	9692900	12669000	0	8690400	0	0	0	0	11368000
P70399-35	0	293090	0	0	0	0	0	0	0	0	0	0	0	0	0	0	0	0	0	0	0	0	0	428240	0	0	0	0	0	0	0	0	0	364310	0	0
P70399-36	4722500	5295500	0	0	0	0	0	0	0	81024	7354400	0	3943700	3410300	0	4860100	0	5083600	0	10294000	4766200	0	0	9051200	8837300	3193400	7430800	0	0	0	0	3827900	7533900	6683900	0	6800200
P70399-37	0	0	0	345500	0	308180	482240	281400	314810	0	316520	397010	452870	219530	0	439450	0	0	635610	698960	0	331810	0	0	0	373110	408400	0	0	0	0	257240	589400	0	0	363970
P70399-38	5502300	3654900	6787700	6735900	8231100	6761100	0	9295800	9889400	0	9583900	9270500	6640200	7671700	0	6776100	7857300	0	13274000	13547000	8014100	9232400	0	11644000	6857000	9680300	6113400	8077000	5338500	13301000	5828500	0	11798000	10026000	14079000	7535900
P70399-39	0	0	691700	0	0	0	0	0	0	0	0	0	0	0	0	0	0	0	0	0	0	0	772000	0	0	0	0	0	0	0	0	0	0	0	0	0
P70399-40	373200	586180	0	0	0	0	562180	0	683550	0	565620	0	0	619630	257190	449350	0	0	0	0	0	0	0	0	0	0	821950	464430	0	805530	0	0	0	436520	0	293210
P70399-41	0	0	0	0	0	0	0	0	0	0	0	0	0	0	0	0	395240	0	0	0	0	0	0	390630	0	0	0	0	508380	0	0	0	0	0	0	0
P70399-42	0	0	0	0	0	0	0	0	0	0	0	0	0	0	0	0	0	0	0	0	0	0	0	0	0	0	0	0	0	0	0	0	0	0	0	0
P70402-1	0	0	0	0	0	0	0	0	0	0	0	0	0	0	0	0	0	0	0	0	0	0	0	0	0	0	0	0	0	0	0	0	0	0	0	0
P70429-1	0	0	414100	296470	0	634700	474330	658610	669680	0	292960	0	368630	465580	0	0	0	0	0	0	242070	0	0	293440	441460	139190	0	0	0	0	291900	0	0	269110	0	0
P70429-2	0	928310	0	0	0	989150	1631200	0	0	0	0	0	969940	0	0	851460	1120100	0	0	0	0	0	0	0	1143100	0	1044000	925890	0	0	957840	514310	424810	0	0	0
P70429-3	0	0	0	0	0	0	0	0	6073500	0	4205800	0	0	0	0	1421700	3310500	0	0	0	0	0	0	0	0	0	0	0	0	0	1460700	0	0	0	0	0
P70429-4	791810	852960	1797300	715190	666570	768880	1859800	1896300	2031400	0	2074400	1121000	1057900	745990	944380	613120	1916300	279240	676380	206520	1275300	258140	575940	486250	1277600	656810	2372200	934400	1369000	1031600	1311000	328330	1264700	528400	1039600	284190
P70441-1	945100	1355850	967100	877540	1998500	833930	464760	389520	464690	0	332580	313720	936210	713240	446440	1735900	0	1173710	1510500	834250	0	794935	638740	1266300	763550	890845	533450	1072835	510030	1041535	551770	453335	0	490365	834540	615745
P70441-2	570760	719440	697300	390660	1177800	733510	331390	0	303140	0	0	0	0	574130	374020	701650	1182000	0	921960	345170	947880	494250	830500	665230	502430	611660	0	370620	667300	743550	491160	299910	853120	353300	946050	340090
P70441-3	0	0	0	0	0	0	0	0	0	0	0	0	0	0	0	0	0	3413900	0	0	0	1768500	0	0	0	0	0	0	0	0	0	0	0	0	0	0
P70441-4	2655900	4056600	3135500	0	3642900	0	0	0	0	163280	1180400	0	3852700	0	0	0	3785300	0	0	2968700	4591400	494250	0	4684600	3521500	2634500	3014100	2807000	0	3964600	2549400	0	6869300	0	5641100	0
P70445-1	806620	1183985	0	1582355	1778975	3202800	413760	2953300	645190	0	539920	1533750	1677950	1630300	1131130	1848990	2667150	889925	2475200	1083500	2235750	615705	1307325	1369800	1734600	1027215	1452900	1422600	2033750	1886300	1183350	267040	1295490	829825	1511050	736845
P70445-2	0	0	0	0	0	0	0	0	0	0	0	0	0	0	0	0	0	0	0	0	0	1540400	0	0	5736100	0	0	0	0	0	0	0	0	0	0	0
P70445-3	0	0	0	0	0	0	0	0	0	0	0	0	0	0	0	0	0	0	0	0	0	0	0	0	0	0	0	0	0	0	0	2098700	0	0	0	0
P70445-4	3993300	3304700	0	0	4461200	4788700	3534700	3275500	0	0	2985600	0	4866900	2940300	2019500	3763200	6495100	0	5725700	2670800	3817600	0	4409500	0	0	0	5496700	0	5633200	3469600	0	0	4357500	2471200	5534100	0
P70445-5	1480800	0	2287900	3585700	0	0	1121000	1790800	0	0	2985600	4819200	0	0	0	0	0	2091200	0	0	4918000	0	0	2388400	0	0	0	3016800	5633200	5074000	1291100	0	4357500	0	843690	0
P70452-1	326850	0	155850	0	0	0	942970	503030	1005000	0	647090	713320	0	0	0	0	0	0	0	0	0	0	661340	486240	0	194180	0	325430	0	337640	0	132580	0	236790	0	382270
P70452-2	3120000	3702400	4592800	3753000	5316900	3793800	4121400	5398100	5928300	566110	4819200	4153900	4696700	3212500	4611400	3806100	6199900	3294000	1449800	1342400	1943100	1100700	2417100	1092700	4943600	955780	4643300	3112600	4349600	4326700	2806700	576320	2474500	1299700	2443300	2099500
P70459-1	0	0	0	633040	679780	1032400	1104400	1588600	805450	92591	788020	953860	0	567230	0	822190	908700	436480	0	371580	0	0	0	483780	798980	0	1338200	972460	729490	912530	0	360830	0	0	404070	545210
P70459-2	275450	777430	843740	663630	731380	1010200	423800	692050	0	0	0	0	0	794930	0	508130	1545800	0	520480	558720	291910	0	0	439850	761930	0	814690	403290	738560	475000	703880	364160	0	220720	563100	0
P70460-1	2045000	0	0	0	0	524230	1103790	911890	0	83669	1136600	780490	0	0	0	381750	385400	0	1004300	852590	779650	789555	543710	1251300	0	756210	0	0	0	614630	0	0	701790	720720	0	1137800
P70662-1	0	0	0	0	0	0	0	0	0	0	0	0	0	0	0	0	0	0	152720	0	0	0	0	0	0	273290	0	0	0	0	0	0	0	0	0	0
P70662-2	0	623890	0	0	1133400	0	683950	0	0	0	0	0	0	0	0	0	0	1254500	359990	978750	0	0	0	0	572120	1226300	0	377040	0	0	0	1993600	0	0	365420	0
P70670-1	0	11550000	12192000	11746000	15402000	0	13809000	0	0	0	14430000	0	0	0	0	12348000	20648000	0	0	0	0	7912900	0	9202700	0	0	16566000	0	0	0	0	0	14249000	0	23314000	8439400
P70670-2	0	0	0	0	0	0	0	0	0	0	0	0	0	0	0	0	0	0	0	0	19041000	0	0	0	0	0	0	0	0	0	0	0	0	0	0	0
P70671-1	2335600	2318700	2865100	0	2636800	2062700	3664300	3772600	3513500	261790	2557200	2942900	1849000	1888600	2338000	2356900	3191300	2059500	1879500	1612400	1652900	1283500	1885300	2106600	2869900	857570	4048700	3411000	4100500	3782500	1840700	1350700	2896500	1425600	2174000	0
P70677-1	684860	0	1235900	0	0	0	766960	556190	1032000	0	945330	551960	0	0	0	0	1567300	0	490340	0	398400	0	0	0	1078300	0	1110700	728570	1063800	749560	0	0	642940	0	0	0
P70698-1	531550	806720	729560	0	0	792390	0	726740	0	54096	0	0	601820	0	0	0	668980	0	0	0	0	0	0	0	1026800	0	928410	0	1004900	532450	0	0	692240	0	0	0
P70698-2	0	0	0	0	0	0	0	0	0	0	0	0	0	0	0	0	0	0	0	0	0	0	0	187150	0	0	0	0	0	0	0	0	0	161620	0	0
P70698-3	3115900	5923400	1305700	4087700	4259800	5320000	2751000	3562600	759660	180940	2310000	2499800	1238700	649460	850320	3146100	7734900	3297300	605940	444170	3787500	1931000	3775000	2951800	2051500	2374200	2023200	783530	2003800	2796200	4444200	1624500	4793700	1902100	5503400	1034500
P70698-4	0	0	0	0	0	0	0	0	0	0	0	0	0	0	0	0	0	0	0	0	0	104450	0	0	0	0	0	0	0	0	0	0	0	0	0	0
P70698-5	654360	1156000	1305700	948820	804070	933370	0	761410	3521700	0	520930	539070	6186200	649460	850320	732220	1640200	374120	3295500	2272000	692470	373950	868400	388410	2051500	612290	2023200	4810400	2003800	924150	959180	0	1161600	344900	0	0
P81066-1	2209200	3634500	2180400	2887800	3999300	5182900	2635900	2836200	1660000	776920	1270900	2737900	1931600	3447800	4032100	2316900	2066200	2327600	1826700	2967400	2174500	878580	2013500	3178700	3182000	1090900	2593500	1511500	2572400	2306200	2922200	1022000	0	1954300	2499300	1325600
P81068-1	388880	761630	735360	762970	403950	709550	696640	854570	762850	146900	517540	522410	833390	786760	372200	0	692900	372440	0	0	487900	0	256860	0	403370	0	0	690080	1151200	475860	348530	0	564220	624760	696450	525330
P81069-1	0	0	618290	0	0	0	0	1560500	0	0	0	0	0	0	0	652890	0	0	0	0	536290	0	565140	0	0	0	0	0	0	0	624530	0	0	0	0	0
P81069-2	0	0	0	0	0	0	0	0	0	0	0	0	0	0	0	0	0	0	0	0	0	0	0	0	0	0	0	0	0	0	0	0	0	0	0	0
P81069-3	0	641230	563690	0	0	0	0	0	606960	0	273970	0	0	0	0	0	654870	0	0	0	0	0	0	0	0	0	481570	1195400	0	0	0	336100	0	0	597050	0
P81122-1	0	0	439330	0	0	428330	0	724210	357470	0	662850	568990	346700	0	0	0	510540	0	413160	0	618910	0	566410	365880	279600	0	388920	0	444770	387690	0	0	1012500	0	537740	607790
P81122-2	395790	0	0	372930	0	382160	881550	0	1048000	75661	699130	878850	0	0	0	0	0	0	0	632310	1133400	797590	999540	462740	0	563750	0	622180	0	522080	0	864230	1245800	875160	0	824960
P81122-3	0	0	0	0	0	0	0	0	0	0	0	0	0	0	0	0	0	0	388490	0	442800	0	0	0	0	0	0	0	0	0	0	241190	373230	0	268940	0
P81122-4	818280	655900	710630	711540	1044800	907880	1878000	1630700	1471000	56837	1095500	971390	666930	697490	1009500	1066300	640370	0	1731300	1193600	1711300	1114800	2172900	1552200	1173300	1022300	1030300	963080	1432700	712410	727150	847450	2285900	1265400	1305800	1515100
P81122-5	0	0	0	0	0	0	0	0	0	0	0	0	0	0	0	0	0	0	0	0	0	0	0	0	0	0	0	0	0	0	0	0	0	0	0	0
P81122-6	0	733360	0	545120	653800	839400	1783900	4423500	2001200	200760	1553000	2684800	755650	892180	664440	579880	625130	728510	3105100	2426100	2722300	0	3768000	2905400	983340	1989300	1222800	0	1312800	1652600	766120	1313000	3360900	3858900	3242100	1673400
P81122-7	0	0	0	0	0	0	0	0	0	0	0	0	0	0	0	0	0	0	0	0	0	0	0	0	0	0	0	0	0	0	0	0	0	0	0	0
P81122-8	0	421160	428360	402870	437400	360050	568420	0	675910	0	461730	0	450940	273100	429100	513510	407250	286000	944090	436950	615480	374230	706250	535740	0	446060	468090	276870	397860	420950	362750	297610	996150	494030	734030	0
P81122-9	1118900	285070	716390	506710	516420	0	547850	1192600	0	140660	481090	1020000	866410	377720	604600	0	983460	504620	1032100	668470	1163700	0	0	455880	1822200	698950	1356600	815670	1468000	866100	505320	605070	1239800	0	1050800	631550
P81122-10	0	0	0	0	0	0	161230	170740	299730	0	161930	177830	0	0	0	0	0	127040	494810	265320	264940	240280	329680	246650	0	218740	0	0	0	0	0	288530	529670	385020	339710	459570
P82343-1	0	0	0	0	0	0	0	0	0	0	0	0	0	0	0	0	0	0	0	0	0	0	0	0	0	0	0	0	0	0	1113100	0	0	0	0	0
P82343-2	882640	0	1024800	0	0	1111000	0	1015600	0	0	0	0	0	0	0	0	0	2158900	0	0	0	0	0	0	1202500	0	0	0	0	0	0	0	0	0	0	0
P82343-3	0	1191600	0	1177400	1392500	0	633450	0	723940	34128	1164900	637330	0	1755700	1462400	1945800	1131400	0	0	0	274450	0	272620	0	0	93771	1186300	1147700	0	1141700	0	0	292550	241130	321090	340870
P83741-1	0	0	0	0	0	0	1834000	4048900	0	0	0	1843600	0	0	2430300	0	0	0	3071100	1704100	3628000	1297100	2534000	0	0	0	0	0	2347800	2594400	0	0	0	2362100	0	0
P83741-2	2659070	2516585	0	2857400	2229180	2420535	3305900	0	2242050	0	2707600	1170620	472240	1754500	1723275	1539095	960370	375650	374020	263710	681690	1925100	346200	489740	2959515	1740800	2273875	2025010	3182375	0	234650	0	482080	2103300	0	0
P83741-3	426820	531910	0	0	1329300	702940	0	953710	2230700	0	0	0	860490	646150	0	0	745810	907250	1190400	0	0	0	0	0	479560	0	484070	759710	265170	0	912390	945470	0	0	0	1125000
P83741-4	348290	0	573650	321260	303760	487330	533850	777960	742070	22279	233760	318330	212740	606950	306040	394550	418290	496360	0	377460	518200	248220	591560	496030	1156000	314060	555530	1030300	607420	793140	352820	216830	547650	455800	772750	261650
P83741-5	0	0	0	0	0	0	0	0	0	0	0	0	0	0	0	0	0	0	0	0	0	0	0	0	0	0	0	0	0	0	0	0	0	0	0	0
P83741-6	0	0	0	0	0	0	0	0	0	0	0	0	0	0	0	0	0	0	0	0	0	0	0	0	0	0	0	0	0	0	0	0	0	0	0	0
P83741-7	290170	212440	0	98886	221490	0	0	0	0	0	0	498380	0	457410	0	192950	0	0	0	0	0	0	0	0	332670	0	0	0	0	0	476340	0	213720	239690	252890	0
P83917-1	0	0	0	0	0	0	0	0	0	0	0	0	0	0	0	10166000	0	0	0	0	0	0	0	0	0	0	0	0	0	0	0	0	0	0	0	0
P84104-1	0	0	0	0	0	0	0	0	0	0	0	0	0	0	0	0	0	0	0	0	0	0	0	0	0	0	0	0	0	0	0	0	0	0	0	0
P84104-2	68169000	106780000	73181000	2186600	84215000	94738667	30630000	53338000	46683000	2260900	34306000	45016000	107340000	40641000	91504000	42246000	134600000	79213000	38055000	55267000	44999000	21659000	60344000	30621000	54539000	12905000	94511000	67011000	62097000	35161000	35093000	5094500	54436000	24604333	43728000	26659000
P97302-1	973450	0	480920	0	809260	499930	738970	661910	0	0	518880	639810	495380	0	0	0	658220	709390	0	514250	435560	429060	486560	391320	792890	0	967100	1080900	0	728590	0	504700	967730	193120	0	0
P97305-1	273680	406390	380860	400750	504760	664270	0	627840	407090	0	0	340870	340260	439180	249030	370150	792350	256750	0	230110	438780	318110	410300	536970	963230	0	693040	542910	827530	469670	459020	219580	0	295970	615240	178100
P97305-2	0	214340	0	0	0	428490	0	278240	0	0	0	0	0	0	0	0	0	0	0	0	381850	0	0	0	0	0	265000	166510	0	204250	0	0	282590	0	0	0
P97310-1	27523000	43978000	44642500	41348500	34668500	62791500	14011285	24005700	27944500	485035	24034500	22722500	42581000	34874500	22488150	37735500	51619500	16243300	36429500	43930000	36837000	21045600	25015500	18775850	43088500	22302150	45350500	29785000	40645500	37646000	26758500	19040000	39034500	24227500	32276500	23656700
P97310-2	23470000	27885000	26954000	35126000	23318000	36391000	17774000	18013000	19082000	1231300	18401000	17704000	30063000	20242000	19308000	24322000	33191000	24137000	29132000	36976000	26015000	23646000	15643000	18684000	19745000	17667000	24630000	20989000	22087000	28661000	15159000	21633000	34133000	18849000	21429000	28773000
P97310-3	59824113	22268093	23486740	21997313	15735467	18678900	6993400	588500	679470	0	1306390	478080	19544357	69194653	18716560	13632760	18813767	22559000	5000610	9263200	5969017	4448400	1293167	0	3191633	2303167	15005700	15141347	13516267	9176967	13806427	1818500	6838473	937037	9776507	5920900
P97310-4	0	0	0	0	14320000	0	0	0	0	0	0	0	0	0	0	0	0	0	0	0	17696000	0	0	0	0	11532000	0	2886800	0	0	0	0	11919000	12414000	0	0
P97310-5	2699400	0	0	12536000	0	0	4796200	0	12411000	0	6265800	0	0	0	0	20106000	0	0	15511000	0	5458700	0	0	0	0	5110500	0	10735000	14548000	0	0	7064000	0	6722000	0	11765000
P97310-6	1564200	1695200	4061200	1466700	4471900	3394400	4317400	2374100	3688000	112560	2827400	2595900	1837300	3500900	2059500	3181300	4866200	2318100	7715500	6080900	5295500	3740900	6688100	6155000	1334900	5357400	874350	1848100	1001000	4320000	2564600	3936900	6823400	5202000	9362400	2673000
P97311-1	0	0	0	0	0	0	0	0	0	0	0	0	0	0	1378100	0	0	0	0	0	0	0	0	0	0	0	0	0	0	0	1419400	0	0	0	0	0
P97311-2	550260	3704500	0	5679200	0	414160	0	773960	996700	0	2898000	0	6416200	3531900	6832800	362610	0	6133000	5617700	6538800	0	0	3392500	2635500	1714300	506260	6364900	0	573390	5296000	0	0	4196700	0	3779500	3033400
P97311-3	0	0	0	0	0	0	0	0	0	0	0	1360400	0	0	0	0	0	0	0	0	0	0	0	0	0	0	0	0	0	0	0	0	0	1123700	0	0
P97311-4	195940	2890850	3019450	938600	304920	418050	0	480340	504130	0	401700	0	1869700	3004600	780690	433820	323650	510380	1099650	1274675	0	310610	1205200	1325400	687520	0	1179395	831660	0	1375150	1005600	90829	1297700	900080	1962500	544690
P97311-5	787320	20777000	20383000	4735000	1361400	1046900	928080	15568000	22261000	142640	4013400	1207800	6170900	16832000	3523300	1572000	888120	5431800	8352300	8474400	833840	1554400	18810000	23262000	18918000	1000500	4718800	14345000	1577600	7676400	10584000	821210	6530300	20163000	20902000	8543200
P97311-6	7190100	8191300	8304500	11244000	7316500	8598800	2607500	6605900	6117600	0	5811000	5002000	0	5956400	4368400	0	7057200	4423400	7600400	7611400	6600800	4535200	7861100	0	6008700	0	7157700	7534600	7163300	9005200	9810400	0	10504000	6139200	6868900	9647900
P97315-1	694910	1244800	1102900	907030	793280	700020	682930	748560	950090	0	995890	906230	943520	616810	583900	857080	1192600	427950	1732100	1085200	1217100	889300	2026300	1724400	1146800	1080100	1278500	919990	992700	981860	638730	576200	1464600	1680300	1665500	742290
P97329-1	975100	1516300	1399400	3719100	1785700	2122800	501550	1237500	954830	0	1230000	1074200	3138200	1487000	2590100	1734500	1867000	2511600	2551800	3653500	1290000	1446300	1557200	1714300	1265000	1017200	3758800	1075500	1432100	2520500	1385800	260160	1555100	1329100	1119000	1592600
P97351-1	1186200	458660	0	1210000	712990	0	769730	1186700	1727900	0	985500	1176500	1083900	848090	898250	1082500	1046800	0	961280	515180	1221200	648200	1346900	0	793640	419090	740930	1361200	869350	1502400	1289400	0	1194600	0	772620	0
P97360-1	0	0	0	353860	0	0	0	635400	0	0	401380	433950	0	0	0	0	0	0	0	0	0	266780	0	0	0	0	0	341280	0	877230	0	0	370510	370510	0	535530
P97360-2	0	0	2322100	0	0	0	0	0	3050400	0	2035300	0	4030600	1803900	1607100	1784850	0	1213500	2600300	0	0	1916000	220530	1268600	2544500	1331100	0	1312200	228210	0	1288850	0	1727200	0	1101000	2106400
P97360-3	1784350	1971650	2115850	1816650	3529350	3006250	1340490	1949150	2527050	163770	1971750	2443650	3484150	1359660	1905600	1345195	4316650	920085	2086000	2796950	1499450	1584750	1291150	1254650	2403550	1580850	3402550	1448900	3281800	3154550	1110855	1040560	1592100	1085150	1229750	1764950
P97360-4	0	0	0	3496100	0	3643500	1247100	2371400	1800600	0	0	2433500	0	2948700	3187100	3415600	0	1866100	0	0	0	2280100	0	0	2054300	0	0	0	2328000	2513800	1978700	1724000	0	0	0	1238800
P97360-5	0	0	0	0	0	0	0	0	0	0	0	0	2549100	0	0	0	2762300	0	0	0	0	0	0	0	0	0	0	0	0	0	0	0	0	0	0	0
P97360-6	3164500	3376200	7538650	4495250	5588850	6186000	3793350	4106600	3990550	197020	3969600	4593600	6153450	4454300	3590250	4132100	8020800	3763700	5307100	5632800	3122100	3275800	5134350	4075000	5840950	2891500	6269750	6146200	6707700	6680600	3366300	1866550	6433700	3165400	5051150	2619300
P97379-1	3331500	2861600	3783200	3541900	4686200	3923600	3651400	4712000	3468900	236510	3199900	2594500	3604000	4128100	3863500	3390900	5113700	3866500	3708900	5136100	3252000	2890300	4714500	3640300	3773600	2324900	3540800	3339900	3506300	3374000	3331800	2183800	3324700	2536800	3330100	2584400
P97386-1	475130	923660	0	778120	0	541350	463580	578850	579810	0	0	514080	1036000	473970	520350	583720	1563700	401990	424660	386460	924170	423480	270670	500450	1193900	326520	2038400	790160	1246300	805670	495410	0	404490	0	295530	277190
P97386-2	507000	654530	448040	456720	506040	0	286200	0	262050	0	0	598820	657920	316130	435430	406950	835750	234250	0	430360	397040	265130	0	410730	0	193080	1282300	504750	1043800	582620	367450	142980	283320	0	0	0
P97386-3	0	5118300	2884800	0	4939300	5492200	4176100	4064900	5237800	368120	0	3323800	5711300	4158100	5147800	4866600	5524500	5272700	9350000	9525800	0	5978700	4538500	5503000	4270500	0	6164100	3785300	3791900	6233800	0	4083600	0	4006800	2885000	6930900
P97393-1	1399800	1731200	1472700	1221300	1805200	2464500	1586200	2147700	3392750	117900	1298125	2235150	2012900	1565300	1011000	1892300	3406550	1175000	2209600	1570100	1597100	984035	1480000	1606650	2783750	939990	2273400	1788100	2058300	2303850	1074700	984395	1810700	1262000	1333200	1311900
P97412-1	0	312880	828960	360610	484620	617660	484620	320290	630760	63559	0	397370	841000	522100	465970	0	1088700	312260	347380	310520	547870	343120	398450	278450	0	329120	781610	396240	618130	778330	380940	0	854270	275620	0	362350
P97412-2	0	0	0	0	0	0	0	359310	0	0	0	350190	0	0	0	0	0	0	0	0	374070	0	0	0	0	0	0	0	0	0	0	0	584440	0	0	0
P97434-1	0	0	0	0	0	0	752830	0	0	0	0	0	0	0	0	0	0	0	0	0	0	0	0	0	0	0	0	0	0	0	0	0	0	0	0	0
P97434-2	1281000	0	0	0	0	684800	0	1189400	1566300	0	1143400	1239600	945440	651990	0	797300	0	0	1694300	1202800	1394900	1454000	1751800	1647900	1225500	874130	1361400	664770	1121400	1371500	0	554510	1766200	1327200	1194100	1415800
P97434-3	232480	269900	290810	300740	364570	301990	0	364055	450215	0	192690	439427	3046300	422355	179590	256400	0	339090	667813	679913	616483	724417	761235	698315	3379100	652815	299500	402330	149570	1692993	0	384260	370565	417820	753947	378680
P97434-4	0	0	0	0	0	958670	0	0	1074300	0	0	0	838400	0	0	934440	0	0	2363900	0	0	0	0	0	0	0	0	0	0	0	0	0	0	0	0	0
P97434-5	778770	1043100	1005500	960910	1635900	1280100	1714100	1581700	2441900	84719	1664700	1765200	1189500	1113800	775450	905850	879610	729230	3324600	4021500	2286000	3762000	4660600	3785600	524040	2609100	655030	1318100	727620	1825400	869200	3063900	3046200	3472600	3463200	2060600
P97434-6	778770	0	0	0	0	0	0	980870	0	0	0	930260	0	1113800	775450	0	0	729230	0	0	0	0	1843600	2720850	0	1989550	0	1318100	0	0	0	1378800	0	0	0	0
P97434-7	0	0	0	1615200	0	0	2716400	0	0	0	3293000	0	0	1833200	0	0	794140	0	4064000	0	0	0	0	0	0	7168300	0	0	683280	0	0	0	0	0	0	0
P97434-8	1758100	1154800	0	1120900	1171400	1306400	1230300	1969900	2188800	0	0	1279700	1473200	1306500	1677700	1523000	1272400	1469800	2114100	2670600	3071900	2587200	2295000	2041500	1975100	1712600	2065100	0	0	1342100	0	1948600	2404700	2005300	0	2339000
P97434-9	0	0	0	0	0	958670	0	0	0	0	0	0	838400	0	0	0	0	0	0	0	0	0	0	0	0	0	0	0	0	0	0	0	0	0	0	0
P97434-10	1067700	974240	612520	601440	846940	0	1076800	1157000	1299100	47519	1489700	1141600	0	704410	548480	1079400	0	530570	0	1857400	1414300	0	1576300	1782000	1022100	995150	905150	0	898160	0	0	988910	2372100	1554800	2330700	690540
P97434-11	0	0	0	0	0	0	0	543680	0	0	0	0	0	0	0	0	0	0	0	0	0	0	0	0	0	0	0	0	0	0	0	0	0	0	0	0
P97434-12	245840	327800	0	575080	526410	396020	511340	0	816940	0	555670	483160	284370	434820	352590	440220	348540	676910	436730	673300	524340	580780	617880	602240	289260	330260	302000	349630	263270	496520	404420	456120	338580	966160	535420	495460
P97434-13	0	0	0	0	2403000	1781100	0	2895000	0	0	0	0	0	0	0	0	0	0	0	3005900	0	0	4059700	0	2335300	0	0	0	0	2511200	0	0	0	0	2473000	3548800
P97434-14	739000	226400	614190	1064300	0	810800	1562900	2006500	2260100	119240	427130	1305000	0	1999900	1458500	1307100	1252100	1443200	4357000	3580100	3629700	1955800	5503800	2801000	799570	3642900	627200	461050	691430	1516900	1411900	0	4556100	3325300	4021300	5695000
P97434-15	0	0	0	0	0	0	0	418500	845550	0	739110	0	0	166240	0	0	0	0	1229400	933470	715780	639760	864590	650960	83082	662100	0	361790	0	0	0	620560	585850	819240	748170	545230
P97434-16	0	0	0	0	0	0	0	223670	0	0	192400	0	0	0	0	0	0	0	0	202990	354260	336290	416670	275060	0	0	0	0	0	0	0	476970	0	721180	307470	292650
P97434-17	465150	486510	541050	523370	528980	667620	0	1130800	455460	0	285360	429300	627210	378670	353120	391550	529810	444450	537340	753580	889930	833050	1165200	746010	915810	680270	917500	871600	820820	366320	492980	394740	0	627820	1358600	400250
P97434-18	0	0	0	0	0	0	0	0	0	0	0	0	0	0	0	0	0	0	0	0	0	0	0	0	0	0	0	0	0	0	0	0	0	0	0	0
P97434-19	316220	338540	326590	202370	501390	312660	358920	386040	427610	0	364710	331890	244300	421380	343550	469100	221220	286310	403840	681160	291260	494130	640420	603320	309100	346990	240390	305520	248260	461930	320280	292480	326420	352660	429070	382480
P97445-1	0	0	0	0	0	0	368370	0	366110	0	257050	464440	0	0	0	0	0	0	0	0	0	0	981040	0	0	0	0	0	295780	0	0	430250	322920	831500	2903700	0
P97445-2	0	0	0	0	0	0	0	0	336890	0	184850	0	0	0	0	0	0	0	1971000	831860	1712500	963750	1552400	1308200	0	689560	0	0	0	226270	0	449540	3260100	916150	2925400	758470
P97445-3	0	0	0	0	0	0	0	0	0	0	0	0	0	0	0	0	0	0	0	0	0	281240	0	0	0	0	0	0	0	0	0	0	0	0	0	0
P97445-4	0	0	0	0	0	0	0	0	125680	0	124080	0	86534	0	0	0	70359	0	0	387410	742790	0	0	0	0	0	0	0	0	0	0	0	0	0	0	253190
P97452-1	321010	1149000	788190	520500	0	387670	0	0	0	0	447620	0	799380	580690	506560	0	0	556940	0	469490	0	0	381940	462140	562900	0	828750	0	398990	382860	588870	0	460840	385590	431060	0
P97452-2	369490	1143400	565460	1237700	1382300	1725800	659360	0	0	0	295830	119210	1044500	610830	0	661820	1421200	1439000	342250	733740	263230	405000	0	172350	708220	320600	744260	651680	452230	284140	271480	630660	152440	168050	157870	200400
P97467-1	241100	148900	170300	116910	0	239770	212850	130030	203550	0	193950	0	111610	73496	234780	80955	234600	128720	111670	0	105590	0	102350	0	222070	0	198680	164920	155850	179520	154790	0	74999	58843	79858	59260
P97473-1	0	304915	796185	0	233560	465170	158110	0	206750	0	277860	0	638000	275720	162430	254700	499375	111560	195460	257990	117130	0	201510	217270	274450	0	252760	246430	0	0	130190	0	0	169520	0	0
P97480-1	0	667940	930700	662480	0	0	0	0	0	0	0	0	744200	704890	712040	0	0	662880	456690	370180	0	0	576490	304960	0	0	411460	0	0	0	0	0	298520	0	347230	527480
P97480-2	0	0	0	0	0	0	0	0	0	0	0	0	0	0	0	0	863850	0	0	0	0	0	0	0	0	0	0	385480	0	0	0	0	0	0	0	0
P97480-3	0	0	0	0	0	0	0	0	0	0	0	0	0	0	0	0	0	0	0	0	0	0	0	0	0	0	0	0	0	0	0	0	0	0	0	0
P97480-4	487220	748000	762870	611100	497880	646250	385240	0	310310	33479	277770	286120	0	487290	362060	602380	0	382720	348760	411430	316320	281120	267350	420790	671230	164510	658400	0	595750	683900	487800	145050	489810	363230	322180	0
P97496-1	0	556750	461730	880170	668540	825470	660290	257780	684710	0	0	419710	602380	623000	454800	735790	0	0	713300	1220700	0	1383700	675910	786420	0	845290	0	271330	0	908870	283310	730320	899270	0	531560	1269500
P97496-2	32867000	53134000	0	45695000	0	43282000	23104000	28590000	19431000	2461500	14634000	18754000	38785000	27417000	31343000	21741000	33312000	28701000	12214000	16460000	17362000	0	21017000	23167000	36097000	6526000	38482000	23677000	24514000	24571000	27975000	12613000	0	17469000	12162000	17813000
P97496-3	2010700	3058500	4218400	4119100	4428300	3398200	4081500	2798600	2820300	403350	2850100	3493800	3794000	2751100	4955700	2921000	0	2862400	2393000	4172700	2817300	3127800	3341100	3486200	0	1781600	2586700	2023100	0	2630900	3241700	0	3844500	2399600	0	1956700
P97496-4	6834700	12862000	13804000	13413000	12914000	13797000	11569000	8603200	7873900	931800	7056100	8260500	16298000	11421000	12691000	8461700	12416000	11296000	6846100	9352100	6940000	6513500	8202100	9652300	8021800	4070100	9154200	6807700	0	8779300	10193000	2515000	10969000	5991800	6978400	4563800
P97496-5	3101900	0	0	0	0	0	5324400	0	0	0	0	0	0	0	0	0	0	0	0	0	0	0	0	4169000	0	0	0	0	0	0	0	0	0	0	0	0
P97496-6	0	5795500	7183000	0	8392500	5274500	0	3270800	7069900	239990	3683700	2729300	5512700	0	3307000	1892900	9186400	4387700	0	5909000	4117600	1175400	5492000	0	0	2243200	4999100	2224400	5036600	3312400	3554400	668310	5383300	2912400	8423300	3347900
P97496-7	2303300	4128800	3825300	3768450	4381900	3169600	2688450	3111650	3218100	342970	2855150	2737100	3991050	3075350	3412550	3841750	6115900	3067300	3840700	3189050	2329400	1819600	3261400	2884800	3932550	2409450	3403300	2736850	3160150	2592850	2293850	1615950	4126900	2274350	3823800	1770500
P97496-8	644430	916440	748050	0	1306300	1456400	1134700	942610	1588300	38856	746750	673470	456550	700570	306960	664650	1406900	0	0	0	968340	639500	461460	574020	1113800	471450	437230	852730	1091300	0	438640	0	372200	331120	609850	0
P97496-9	0	2231300	1212100	1401900	0	0	0	0	0	0	609700	0	1541200	907700	1303800	0	0	925950	0	1003400	0	0	603870	594410	1099100	0	1586500	460470	0	632370	1047700	0	665120	622870	0	393920
P97496-10	8330600	17641000	20413000	18292000	18885000	14868000	18918000	13795000	11139000	1717500	15098000	16666000	25100000	16270000	18487000	9443800	23517000	13517000	19820000	19464000	10536000	12975000	9428300	13055000	13769000	10433000	16056000	13583000	18750000	15830000	10980000	5124400	18527000	10211000	13343000	10869000
P97767-1	668260	561020	593600	444660	507090	499920	499890	427490	0	71225	544970	375610	385050	367440	484310	405700	607500	356930	1128300	1029400	600270	864490	1041700	701600	1030800	815390	933840	870320	930880	881160	607860	412590	813070	569790	739590	354180
P97789-1	549870	982830	1156100	1066700	994220	635070	707510	758410	0	0	589210	638940	1246200	1005800	0	1248600	0	785430	0	0	669220	529500	0	613700	622490	0	518800	0	707250	990280	1207800	0	603760	674680	735210	0
P97789-2	876970	1097900	1522100	0	1204800	1292400	0	1478200	1515500	0	0	786920	1344000	1103300	780580	1363600	0	0	443610	0	993080	0	779690	711030	676620	0	741790	626200	0	956480	1052300	0	722280	393260	786730	650490
P97789-3	0	0	0	0	0	0	0	0	299870	0	242450	0	0	0	0	0	0	0	0	0	0	0	0	0	0	0	0	0	2776100	0	0	0	0	0	0	0
P97789-4	0	0	0	0	0	0	558630	0	0	0	0	0	770860	0	0	0	332130	0	0	0	0	0	0	0	0	0	0	0	0	0	0	0	0	0	0	0
P97801-1	276510	273430	481080	393540	416220	467270	181780	282020	366500	0	176040	0	289060	0	260170	427920	355500	231260	504100	424950	432540	270070	385680	358950	0	277410	204420	0	0	321790	490030	0	435050	486250	255860	379280
P97801-2	185630	375140	523805	315510	530575	879260	391270	294110	788890	0	493505	357810	1972450	538130	210115	565580	451014	0	1460400	431960	231175	208520	312815	154140	604610	469945	590155	921370	476570	296680	1061200	157729	578695	194570	311194	116220
P97801-3	382960	939830	1125300	814970	1041700	1399200	257590	597350	1008800	0	796160	357810	1030900	1122100	468270	1155700	1393000	260280	1230300	922250	401750	579000	489840	493460	746390	773740	860990	761880	590250	730550	743370	252590	699450	582910	815480	470870
P97802-1	0	0	0	0	0	0	0	0	0	0	0	0	0	0	0	0	0	0	0	0	0	0	0	0	0	0	0	0	0	0	0	0	0	0	0	0
P97817-1	0	0	0	0	0	0	0	0	0	0	0	0	0	0	0	0	0	0	0	0	0	0	1120200	0	0	0	0	0	0	0	0	0	0	0	0	0
P97817-2	0	0	0	0	0	0	0	0	0	0	0	0	0	0	0	0	0	0	0	0	0	0	0	0	0	0	0	0	0	0	0	0	0	0	0	0
P97820-1	1158400	1317000	1608100	905190	3109400	1319800	1225000	1319100	0	107270	1137600	1225300	1399300	1268100	1866600	1461000	2453200	1061400	1589700	1281200	0	950470	0	1117500	3245700	0	2828400	1369100	3568600	0	1699000	0	1382300	1016000	1639100	0
P97820-2	0	0	0	0	0	0	0	0	0	0	0	0	0	0	0	0	0	0	0	0	0	0	0	0	0	0	0	0	0	0	0	0	0	0	0	1285400
P97820-3	1616500	1472500	1575700	0	2624400	2110700	2311800	1708400	1841700	142140	1555500	1844800	1822200	2300700	2043900	2749500	2243700	2154300	2242900	1285500	2122800	1130200	1564200	1126900	2382400	1285800	2241300	2401500	2240500	2717100	2005500	1113100	2708600	1099000	2034800	1445700
P97820-4	0	0	0	0	0	0	0	0	0	0	0	0	0	0	0	0	0	0	0	0	0	0	0	0	0	0	0	0	0	0	0	0	0	0	0	0
P97820-5	718890	1166900	1337900	883960	1543900	1377700	768270	916140	1239900	0	482530	645900	1018000	1107000	675940	2071500	1703700	1531100	755890	1525100	746140	843260	590400	511360	2636200	622000	1258100	1117500	1321900	0	974370	617430	989110	632450	601030	961240
P97820-6	1127300	0	0	0	930740	0	927700	3143100	0	0	0	781320	0	0	0	0	0	0	1159200	854460	1231000	839930	618590	0	641550	0	809960	1548200	926680	1526900	0	0	0	927720	474230	1456000
P97820-7	0	0	0	1508000	6328500	2095300	4008000	3579300	0	177430	2895000	1179200	1575300	0	3199800	2382300	2452100	3883800	0	0	2652700	0	0	0	0	1711400	1892300	3093500	1587700	5508200	3595600	1872300	3219400	0	1201700	0
P97820-8	512110	0	781090	0	0	0	663890	0	751460	0	569060	0	0	0	510630	0	0	0	0	0	657870	0	1045000	576120	494100	441610	459680	0	369420	0	0	322100	662270	0	200290	0
P97825-1	4153600	9335000	11002000	7330200	6424000	7455900	5829600	6217900	9946100	161650	6757000	5042300	10188000	6494500	10336000	6617100	12694000	5393100	8738000	5810300	9189100	3867200	0	9347800	8377900	7296800	10880000	6391500	8487000	5570100	6599300	3076100	10908000	5321300	9567900	3560100
P97825-2	0	10438000	0	0	0	0	0	0	0	0	0	0	0	0	0	0	0	0	0	0	0	0	0	0	0	0	0	0	0	0	0	0	0	0	0	0
P97825-3	6886900	0	16771000	8018100	11139000	11343000	14920000	0	17266000	1010700	6123100	862830	10401000	22777000	9871400	12900000	14216000	9244000	0	8292800	7322100	0	5276700	1051300	508280	0	0	5607000	0	7461500	7529900	0	9191600	5949500	8533200	0
P97855-1	0	0	0	0	516150	525530	195410	0	0	0	0	151060	0	0	0	410380	0	0	0	0	0	370320	0	170660	0	247010	0	0	0	0	0	285490	0	0	0	0
P97855-2	215650000	0	0	298210000	411900000	329350000	345070000	348430000	404900000	22361000	361660000	331780000	473540000	330940000	0	0	566920000	314910000	405160000	332250000	348940000	246250000	374040000	323890000	363890000	287680000	0	235400000	350860000	349610000	380560000	0	466170000	0	389380000	320670000
P97855-3	38893000	54696000	53192000	37552000	45177000	63067000	28165000	58099000	50096000	122430	44453000	38963000	53009000	49029000	40948000	46713000	72377000	28315000	58692000	61549000	50023000	37797000	64906000	62336000	49486000	46206000	48344000	41497000	53056000	51580000	46388000	31439000	63162000	50083000	60725000	32786000
P97863-1	0	0	0	0	0	0	0	0	0	0	0	0	0	0	0	0	0	0	6345300	0	0	0	0	0	0	0	0	0	0	0	0	0	0	0	0	0
P97863-2	3381900	0	809080	1099000	962160	1333000	602370	0	1892600	0	1270800	7025700	959110	602250	971220	2257600	1271700	0	0	0	6543600	6207400	3963800	2692900	791100	0	0	1809400	0	3467300	0	0	10805000	0	3381500	6778800
P97863-3	1272400	817090	3384300	855390	2488800	2509100	2015500	6248400	1913900	79507	3669100	3999550	5811200	0	981020	1666700	2962600	610500	0	2061900	12246000	0	5570900	1662500	0	7847100	1748200	4643800	6385100	5261200	1934100	6063100	10613000	6989200	6869000	5760300
P97863-4	8698400	0	0	0	0	0	2015500	0	0	0	0	0	0	0	0	0	0	0	0	0	0	2709500	0	0	1902200	0	0	1759600	0	0	0	0	0	0	0	0
P97863-5	0	9989200	0	8184700	18245000	9213900	10122000	12901000	11250000	439800	6561500	0	9264700	12161000	12144000	8885300	12756000	6874600	23839000	27099000	17690000	20304000	34014000	25754000	14778000	17343000	11338000	10862000	8846700	12899000	9482300	17567000	27947000	20985000	28337000	21564000
P97863-6	3018600	2626000	3384300	3359400	6020200	2806100	0	0	2584900	185700	2661500	2145300	4444900	1508300	1596700	2091000	6947300	2216200	6402700	9177500	7917000	7281800	3382000	2595700	5414700	5223700	6112500	0	3757200	3881800	1281400	8752000	0	4480700	4263100	2027000
P97863-7	0	0	0	0	0	0	0	0	0	0	0	0	0	0	0	0	0	0	0	0	0	0	0	0	0	0	0	0	0	0	0	0	0	0	0	0
P97863-8	0	0	0	0	0	0	104160	0	0	0	171720	0	0	0	0	0	0	0	248640	0	0	88488	235820	108140	0	0	0	0	0	0	0	259850	188010	0	215790	150980
P97863-9	211510	132340	126260	0	256540	358750	268130	0	305320	0	390850	206400	164750	175330	112030	0	184640	0	734310	1172000	0	411370	919680	0	0	547460	270540	0	163920	350600	0	1086500	0	0	0	0
P97863-10	709060	0	713800	624500	836830	816040	546350	0	771110	0	563590	1077500	842250	586710	0	1032100	0	0	2088400	1370100	2354600	1014900	2386700	0	809170	1121500	1316700	0	0	0	792480	535930	3104500	1163160	2260500	2251300
P97864-1	0	0	0	0	0	0	0	0	0	0	0	0	0	0	0	0	0	0	0	0	0	0	0	0	0	0	0	0	0	0	0	0	0	0	0	0
P97864-2	2487700	2998500	2581700	2554000	1775800	2651800	1238900	2019900	1224200	196050	1034100	1135100	1913200	0	1609300	1478200	2010900	1623700	839110	839790	1984400	470270	1070600	716130	4657700	458260	4115200	2216300	3568300	1318700	1683200	613540	1427100	654900	1283100	790010
P97868-1	1337400	1016400	1201000	892090	1091600	1069600	0	2038100	1002800	0	1129700	1874400	1190700	865980	1318700	1051300	1798500	682670	1046000	943170	1564300	1139300	957560	703350	1714100	574170	2157700	1167000	2405000	1274300	1313000	0	1438400	888930	985090	906160
P97868-2	200500	124790	0	215440	222740	0	236660	258120	346170	0	243070	220350	0	0	0	0	0	156140	232230	291010	204940	0	0	0	0	0	0	0	182130	204330	0	253430	215750	166990	0	0
P97868-3	0	0	0	0	0	0	0	0	0	0	0	0	0	0	0	0	0	0	0	0	0	0	0	0	0	159370	0	0	0	0	0	365870	0	0	0	0
P97868-4	4527700	4367600	8621200	3811700	10165000	6679800	8169100	6671000	9644000	679290	7738000	6712200	7568900	5148700	6251900	4939300	7497800	6535100	13422000	8833000	7091500	6508100	9884300	6923200	5016800	7438800	6662900	6147200	4982700	10837000	6005400	8694100	11410000	7672100	9967000	7364300
P97868-5	1824600	3850900	2199500	3150900	3271200	1693900	2169900	2407200	2537500	212910	2290800	1836400	2150900	3511300	112410	0	3482800	2374900	0	2287000	1986200	0	3016800	3090100	2419700	0	2455200	1953300	0	2381600	3259400	1189000	1756100	2311600	1927900	2621000
P97868-6	0	0	0	0	0	0	0	0	0	0	0	0	0	0	0	0	0	0	0	0	0	0	0	0	0	0	0	0	0	0	0	0	0	0	0	0
P97868-7	0	0	0	0	0	0	0	0	0	0	0	0	0	0	0	0	0	0	0	0	0	0	0	0	0	0	0	0	0	0	0	0	0	0	0	0
P97868-8	0	0	0	0	0	0	0	4579800	0	0	0	0	0	0	0	0	0	0	0	0	0	0	0	0	0	0	0	0	0	0	0	0	6384200	0	4873200	4079900
P97868-9	0	0	0	0	0	0	0	0	0	0	0	0	0	0	0	0	0	0	0	0	0	0	0	0	0	0	0	0	0	0	0	0	0	0	0	0
P97868-10	0	0	0	0	0	0	0	0	0	0	0	0	0	0	0	0	0	0	0	0	0	0	0	0	0	0	0	0	0	0	0	0	0	0	0	0
P97868-11	0	0	0	0	0	0	0	0	0	0	0	0	0	0	0	0	0	0	0	0	0	0	0	0	1224700	0	0	0	0	0	0	0	0	0	0	0
P97868-12	1026000	858130	775390	750520	1077500	1056800	0	1211300	911840	0	671230	1111800	1088600	1243500	820600	521070	1412000	627020	953500	945750	804680	625880	854140	713030	0	538590	1387700	785170	1433500	982180	709960	438470	891930	974560	642600	634490
P97868-13	3950500	4510300	3850000	5680000	0	5785100	5167800	6411700	6797000	364140	4502600	5487400	4335700	4140400	3799400	4873400	4534500	5424700	5997200	6189100	5680100	4396000	6453200	5631100	5382600	2999300	4416300	5068600	6116600	0	3198100	4636100	5985100	5082800	4599400	5507100
P97868-14	1958700	2800900	3142900	2580800	3394200	4090100	1385300	2819400	2955100	0	2722100	3622700	4058800	2139900	3188400	2792100	5186100	1489500	3197900	2804800	2438400	1532300	2809400	2217900	3274800	2425700	4498300	2388300	3936700	3175700	2771400	706700	3276400	1760300	3152700	1056300
P98078-1	326670	0	0	635390	632740	915010	222550	0	184680	0	0	0	0	0	0	0	797260	0	0	0	0	0	0	0	0	0	0	0	0	0	0	0	0	0	0	0
P98078-2	0	0	0	0	0	0	0	0	0	0	0	0	0	0	0	0	0	0	0	0	0	0	0	0	0	0	0	0	0	0	0	0	0	0	0	0
P98078-3	0	0	0	0	0	0	0	0	0	0	0	0	0	0	0	0	0	0	0	0	0	0	0	0	758230	0	0	0	0	0	0	0	0	0	0	0
P98078-4	0	747970	583340	0	0	0	0	269880	175900	0	0	245240	0	563680	0	0	0	317660	0	0	0	121770	0	0	0	0	0	0	1107400	0	0	0	0	0	0	0
P98078-5	0	0	0	683910	0	0	0	0	0	0	0	0	0	0	0	0	0	0	0	0	0	0	0	0	0	0	0	0	0	0	0	0	0	0	0	0
P98078-6	0	0	0	0	0	0	0	0	0	0	0	0	0	0	0	0	0	0	0	0	0	0	0	0	0	0	0	0	0	0	0	0	0	0	0	0
P98078-7	0	0	0	0	1825900	0	0	0	0	0	0	0	0	0	0	2376400	1746800	0	0	0	0	0	0	0	0	0	0	0	839760	0	0	0	0	0	0	0
P98078-8	0	0	0	0	0	0	0	0	0	0	0	0	0	0	0	0	0	711360	0	0	0	0	0	0	0	0	0	0	0	0	0	0	0	0	0	0
P98078-9	0	0	0	0	0	0	0	0	0	0	0	0	0	0	0	0	0	0	0	0	0	0	0	0	0	0	0	0	0	0	0	0	0	0	0	0
P98078-10	3402800	2852400	0	5077800	0	4048600	649060	3914700	2357100	0	830080	1792200	0	0	0	0	0	1349100	431820	376810	351330	423580	522930	512720	3290500	0	3540800	0	4122700	0	4342200	0	522410	255250	289100	0
P98078-11	0	2679490	420540	3512500	5039700	3881800	0	651830	0	0	0	638840	0	2601200	6516000	2692800	0	2816400	0	0	0	280220	674220	402550	0	304980	0	1450600	0	906570	2817200	0	0	151420	311590	0
P98078-12	3444700	2705300	3822600	3024100	3876600	3249400	1478400	5869900	8326100	169830	1969600	3329700	4448900	3221000	3932200	3140700	5045400	2141600	2427700	1212100	967690	1039200	1509600	1826500	13186000	971680	7610000	10443000	11598000	6463800	3049700	337220	1969200	882360	1584600	745720
P98078-13	676520	2132400	3425000	2493500	2775200	2521400	937910	669120	711850	36351	610850	398360	3466000	1749900	2096200	1702500	4324800	1899500	399530	600330	332250	335800	447580	650500	1167500	351910	1163500	851680	1265600	809760	1597300	174140	456520	360860	429900	304340
P98078-14	3341700	7326600	9841800	6884700	10264000	7325100	4466000	2980700	5300000	247790	3742000	3480500	10897000	6353000	7925500	6992600	13854000	7079900	1770000	2035400	1364800	1768500	1742600	1962100	6323100	1574800	5404400	3982700	5673000	4822800	7254400	1066400	1459800	915730	1248000	819670
P98083-1	125170	0	0	0	0	0	271940	241560	415510	0	179350	409780	0	135190	0	134550	0	267190	373930	428020	166330	204700	229430	325820	180840	403100	217620	167890	0	307410	0	85735	121510	140110	224520	149390
P99027-1	1059385	6229550	3331650	911515	2653100	2177150	796790	428975	2327600	0	2283850	306760	3320100	1280530	4186600	1569635	2986900	730550	916890	1015695	545400	436310	1243345	550240	2637000	1255865	1545850	1883450	1048595	1206585	1746005	340430	271330	498825	2132850	118928
P99027-2	0	2704300	0	0	2190100	0	1578800	0	2250900	0	2126100	0	2569400	0	2557100	0	2589000	0	0	0	0	0	0	0	0	0	1462400	0	1484700	0	0	1249600	0	0	1591300	0
P99027-3	0	0	0	0	0	0	0	0	0	0	797820	0	0	0	0	0	0	0	0	0	0	0	0	0	0	0	0	0	288020	0	0	0	0	0	0	0
P99027-4	121720	2478500	2325100	0	1232000	2770100	1608800	2179500	4035400	0	2502400	2754200	1595500	2460300	2032700	2154100	3296900	1568900	2293300	5005000	1799200	1526000	0	2945000	3442300	2917800	1334500	1706400	890000	1879000	1520800	1719900	1124600	1977200	2439400	1302200
Q00547-1	0	0	0	0	0	0	0	0	0	0	0	0	0	0	0	312890	0	0	0	0	0	295130	0	0	0	0	0	0	0	0	0	257390	0	0	0	0
Q00899-1	0	389780	0	0	0	369020	245540	277930	334590	0	282250	0	286040	385960	0	283130	0	0	440130	741820	211840	315420	380800	528490	333770	482980	460950	347240	0	277200	0	317430	0	509740	334340	163700
Q00899-2	695470	1181800	1081600	689400	600190	779210	382880	1094600	731420	48127	565170	881540	1026800	623690	531830	433550	1052900	501560	467620	743880	561250	394530	606590	563060	1656900	214860	2048000	1110600	1402200	745510	695390	0	781040	315530	749670	358020
Q00PI9-1	8062100	12525000	10844000	10549000	7212300	11783000	7369500	11731000	6676500	2083800	7191400	4687300	13778000	8489400	6649300	0	14829000	10196000	3375500	6503100	6402300	3442400	4795100	6223300	17951000	3497200	16830000	9453700	14539000	7679400	3871900	1925600	4640800	5951000	4528600	3694900
Q00PI9-2	1426700	0	1011400	0	980370	25039000	2136400	1908800	2970000	879860	2142300	0	0	1300900	0	0	0	2018400	1398800	4188300	2300000	1224500	1894100	2911300	0	1004000	0	1344200	0	0	0	0	0	1590400	0	1499700
Q00PI9-3	31767350	42083300	40694450	40917000	43521800	45140550	30069995	48076650	33834235	5049115	30402220	41520700	43996300	39534700	37049550	26348440	58132800	34600450	16276050	20611505	29542645	13402385	22625780	18805840	50406450	10818240	47223800	36932600	39105400	37126900	35040750	15758000	36695650	18523145	26143650	16586365
Q00PI9-4	931390	1936400	600660	0	928820	0	856390	1167600	0	34527	419590	543710	555430	789980	1064100	0	643670	1825200	0	0	848420	0	0	0	1849900	0	1155300	589270	1076700	642230	822910	0	589900	0	0	0
Q00PI9-5	0	0	0	0	0	0	0	0	0	0	0	0	0	0	0	0	0	0	0	0	0	0	0	0	0	0	0	0	0	0	0	0	0	0	0	0
Q00PI9-6	0	0	0	1247500	0	0	0	0	0	0	0	0	0	0	0	0	0	954580	0	0	0	0	0	0	0	0	0	0	0	0	0	0	0	894120	0	0
Q01063-1	0	120080	64590	0	0	0	0	0	0	0	0	0	0	221630	143880	0	0	0	412130	334760	317870	180510	425410	334710	0	550800	0	0	295610	0	108160	0	512950	191000	426030	217270
Q01147-1	343020	0	155780	0	0	0	230480	498470	693150	0	144770	272150	0	124750	0	0	0	0	183790	0	172570	112580	221000	130640	0	0	410170	738510	309040	0	0	0	196320	138750	278250	0
Q01237-1	0	0	0	0	0	0	1020000	569350	1354600	0	1001500	404990	0	115650	0	0	0	0	531790	703480	431770	564750	694090	543220	158460	400850	0	0	0	0	0	595990	421860	532430	609340	929180
Q01320-1	4043700	0	4511700	8945000	4581700	5348700	2487800	0	2750000	0	3530200	2867100	11266000	3764100	8121300	0	8228000	5196900	1992500	2670600	3283700	2628800	1937600	2344900	6017200	1399400	8373900	4550200	6103600	0	4575000	1295900	0	1479100	2099100	3865500
Q01320-2	939520	1535700	1498200	2328500	1891300	1686000	96008	1264400	1645000	0	2303500	1057400	3787000	1126000	1912200	1249900	3068100	194910	2339400	1590400	1355500	1217900	2311000	862940	1446200	1470000	1480200	1313700	1696000	2196500	1214000	0	2314800	1242500	2036100	1799900
Q01768-1	0	197610	0	0	0	0	814460	940270	1562200	73817	692650	1435600	0	0	128230	277140	0	0	0	475630	0	493940	0	466630	0	0	0	255810	0	0	0	513990	0	685780	0	857010
Q02053-1	525960	973350	1154800	742000	827120	845780	804180	539370	861770	0	889620	0	1006700	646500	797230	736540	1601900	529410	0	0	0	297780	0	0	1217900	408240	1122400	745290	1043400	1197500	729510	236290	0	0	735510	0
Q02085-1	289540	0	506760	0	444960	0	641320	487610	0	0	728350	608060	274760	462750	314020	0	0	0	601090	750420	588490	490350	0	540090	369760	541260	472120	346060	454650	361490	420730	392210	554060	593140	0	667320
Q02248-1	246810	0	377040	477820	723480	264550	2211800	435810	0	0	0	233925	305660	438800	788755	477310	407580	713875	264025	553740	214380	262335	0	421975	430160	431840	483160	305310	0	338900	319360	540530	0	415780	580670	195720
Q02248-2	246810	0	0	477820	1497400	0	2211800	479510	0	0	1268100	241510	305660	785580	990040	636840	407580	819060	299660	670380	262200	290770	0	484680	555370	471560	483160	358770	0	338900	319360	0	0	415780	621880	172270
Q02248-3	843880	245650	246560	0	354200	0	628170	1209400	1119500	41965	929890	783160	0	280300	490470	555910	0	301670	182090	139230	384260	0	472920	153360	288150	111540	270100	460820	0	636810	529760	0	403160	282940	390120	248780
Q02614-1	822240	590100	913620	995290	0	777710	430010	941580	0	0	543370	1252000	939040	0	867830	991970	0	533410	0	0	0	370220	0	0	1193100	0	0	858370	1076900	0	1045800	0	0	326980	0	287590
Q02780-1	324910	0	0	560480	0	902700	425580	667090	0	0	329740	1162300	0	604200	0	748030	647860	306600	0	0	0	0	0	0	0	0	0	0	591170	0	514430	0	0	0	309720	208270
Q02780-2	226360	0	203920	249120	216010	325140	0	256810	297880	0	243420	0	0	210870	0	300720	435260	0	0	0	0	0	0	0	0	0	216110	0	381470	231480	248730	0	225750	0	0	0
Q02819-1	0	0	0	204050	0	0	503660	908160	595480	45376	625950	758970	0	304210	0	245070	0	283080	776340	896030	704340	755040	731910	864080	0	357210	0	168110	288850	559220	140480	673440	799830	676790	937560	0
Q02819-2	136380	0	0	299180	0	0	296130	745850	478850	0	449830	259060	0	357800	0	210970	0	472280	413390	798550	515240	400150	572980	913030	314420	717170	0	0	0	0	0	336840	319820	793090	448630	1060300
Q03141-1	1310800	1557500	2619400	2002600	2079100	2714000	1368000	2262000	1893200	127040	1235300	1668100	2896500	1638800	1416400	2621400	4889900	1132200	1027700	701510	904470	593060	879520	736690	2061000	313250	2223600	1235000	2480900	1875100	1469300	184600	1176400	487120	841960	685340
Q03141-2	0	269850	398520	245900	0	548350	0	0	381470	0	0	0	562790	369360	0	328310	971580	0	0	0	0	0	0	0	0	0	0	0	367020	0	0	0	0	0	0	0
Q03173-1	618440	449870	546800	817640	628360	0	550470	848230	707010	49484	413890	0	628690	708980	1027500	775160	667600	632680	454660	481940	1084300	688960	639640	0	0	448430	802240	859570	744750	0	577160	730660	0	343390	135950	930440
Q03173-2	0	0	0	0	0	0	381910	507340	259120	0	0	742730	0	0	0	0	0	0	0	0	470310	0	0	0	0	0	0	0	0	0	0	0	454700	0	305830	0
Q03267-1	0	0	0	0	1612600	0	1233800	552430	0	0	1159200	407710	0	0	0	365710	0	0	0	0	0	0	945340	0	0	353500	459770	0	1132600	0	585390	0	0	0	619090	361150
[truncated: 5,573 more rows]

## Sheet: list_of_phosphorylations
id	phosphorylation
A1L3T7-1	LVSPSPT*GR
A2A432-1	DS*AS*PSTSSFCLGVPVATSSHVPIQK
A2A432-2	EDFDS*T*S*SSS*T*PPQPR
A2A432-3	EDFDS*T*S*SSST*PPQPR
A2A432-4	LNSSSSSSNSSNEREDFDS*T*S*S*S*S*T*PPQPR
A2A432-5	MAEES*S*S*S*S*S*S*S*S*PT*AATSQQQQQQQLK
A2A432-6	MAEESS*S*S*S*S*S*S*S*PT*AATSQQQQQQQLK
A2A432-7	MAEESSS*S*S*S*S*S*S*PT*AATSQQQQQQQLK
A2A432-8	MAEESSSSS*S*S*S*S*PT*AATSQQQQQQQLK
A2A432-9	MAEESSSSS*S*S*SS*PT*AATSQQQQQQQLK
A2A432-10	S*VCPGT*S*GFS*S*PNPS*AAS*AAAQEVR
A2A432-11	SATDGNT*S*T*T*PPTS*AK
A2A432-12	SATDGNT*S*T*T*PPTSAK
A2A432-13	SATDGNTS*T*T*PPTSAK
A2A5R2-1	ELEKPMQSKPQS*PVIQAT*AGS*PK
A2A5R2-2	GQSQLS*NPTDDSWK
A2A5R2-3	HLDVDLDRQS*LS*S*IDR
A2A5R2-4	PQS*PVIQAT*AGS*PK
A2A5R2-5	PQSPVIQATAGS*PK
A2A5R2-6	RCS*VT*S*VES*T*VS*S*GT*QT*AIQDDPEQFEVIK
A2A5R2-7	RCS*VT*S*VES*T*VS*S*GTQTAIQDDPEQFEVIK
A2A690-1	DCSYGAVT*S*PT*S*T*LESR
A2A690-2	DCSYGAVT*S*PTSTLESR
A2A690-3	DSAY*IS*S*S*PLGS*HQVFDFR
A2A690-4	DSAYIS*S*S*PLGS*HQVFDFR
A2A690-5	ELPLTQAPS*AHS*S*IT*S*GS*CPGT*PEMR
A2A690-6	ELPLTQAPSAHSSITSGSCPGT*PEMR
A2A690-7	PS*QGLPVIQS*PPS*S*PAHR
A2A690-8	PSQGLPVIQS*PPS*S*PAHR
A2A690-9	QIAS*DS*PHAS*PK
A2A690-10	QIASDS*PHAS*PK
A2A690-11	S*S*S*QLGSPDVSHLIR
A2A690-12	YQQETNVSQLPGRPKS*PLS*K
A2A699-1	RDS*LT*S*PEDELGAEVGDEAGDKK
A2A6A1-1	GEEQEHS*EPEEGS*PR
A2A6A1-2	GEEQEHS*EPEEGSPR
A2A6A1-3	QEPGGS*HMS*ET*EDTGR
A2A6A1-4	S*QS*PHYFQSGR
A2A6A1-5	SEPPGS*GS*PAPPR
A2A6A1-6	SSDAPFGHQFSEEAAGPLS*DPPPEEPK
A2A791-1	ENS*KET*FSGK
A2A791-2	RAAHQES*DNENEIQIQNQLK
A2A7S8-1	DES*PPPS*PPPS*Y*HPPPPPT*K
A2A7S8-2	DES*PPPS*PPPS*Y*HPPPPPTK
A2A7S8-3	GLAVAPAS*PGK
A2A7S8-4	GS*PS*GGSTAETSDTASIR
A2A7S8-5	LQLERPVS*PEAQADLQR
A2A7S8-6	RT*Y*S*LHQRGS*AVPDGPLGLPPK
A2A8Z1-1	LIDSS*GS*AS*VLT*HS*S*S*GNS*LK
A2A8Z1-2	LIDSSGSAS*VLT*HS*S*S*GNS*LK
A2A8Z1-3	LIDSSGSASVLTHSS*S*GNS*LK
A2A9C3-1	AILVS*ES*S*IET*EDLSEPEFQSSR
A2A9C3-2	LPLEPETPGS*LVGS*PR
A2A9T0-1	ENAT*LRR
A2AAY5-1	GS*S*PKPPGMILPMIPAK
A2AAY5-2	KAS*S*DLS*ASTGYEEISDPTQEEKPSLPPR
A2AAY5-3	KES*IIKSEEELLER
A2AAY5-4	LGPS*S*PAHSGALDLDGVSR
A2AAY5-5	T*S*S*S*PLS*CRPLPEVR
A2AB59-1	S*S*QDS*DTPAQASPPEEKIK
A2ABV5-1	LPGMS*PANPS*LHS*PVPDVS*HS*PR
A2ABV5-2	LPGMSPANPSLHSPVPDVS*HS*PR
A2ABV5-3	S*VNEDDNPPS*PIGGDMMDS*LIS*QLQPPQQQPFPK
A2ADY9-1	T*QAQHS*S*PGEMAS*SPQGLDNPALLR
A2ADY9-2	T*QAQHS*S*PGEMASSPQGLDNPALLR
A2AF47-1	EDS*RGS*LIPEGATGFPDPGSTSENTR
A2AG50-1	EKEGAPGQQS*T*VLPR
A2AG58-1	SYVNRS*PS*PNVKPVEK
A2AG58-2	VQEESYPQS*PR
A2AGH6-1	GDLAFGAPGPRPPS*PFDDPTDDPERK
A2AHC3-1	APVHFVEPLS*PT*GVPGHR
A2AHC3-2	APVHFVEPLS*PTGVPGHR
A2AHC3-3	NRPVS*QPT*S*FALHHAAS*CDVDPSSGDSVSLAR
A2AHC3-4	QDS*DS*DVVDVEDTEQDFIGEDHPVVIPR
A2AHC3-5	S*PSDPGGELPEK
A2AHC3-6	T*S*PQAPGLVASIR
A2AHC3-7	TDVSPPS*PQMPR
A2AHC3-8	WYVGS*QS*PS*S*HDSEPWTILR
A2AI08-1	NGQEPVRPGLPVTFIDEVDS*EEEAFQEAK
A2AI08-2	WQRPAS*PPPFLPAT*AEAEPAEGLGVPGLAK
A2AIV2-1	HADGEKEDQFNGS*PPRPQPR
A2AIV2-2	SFLSEPS*S*PGR
A2AIV2-3	T*PPGPPPPDDDEDDPMSLPVSGDKEEDVPHR
A2AIV2-4	VIS*HDRDS*PPPPPPPPPPPQPQPTLK
A2AJI0-1	AAEEKEPAAPAS*PAPS*PVPS*PT*PAQPQK
A2AJI0-2	AAEEKEPAAPAS*PAPSPVPS*PT*PAQPQK
A2AJI0-3	QLPLEPGNPT*GQIS*PQPAPPQEECPSSEAK
A2AJI0-4	RKPGAGGS*PALAR
A2AJI0-5	S*RGPT*PT*ATGPR
A2AJT4-1	QRS*PIALPVK
A2AJT4-2	S*KFDS*DEEDEDAENLEAVSSGK
A2AM29-1	TNNNQILEVKS*PIK
A2AMM0-1	GGY*S*PQEGGDPPTPEPLK
A2AMM0-2	GGYSPQEGGDPPT*PEPLK
A2AN08-1	AAPPPPPPPPPLES*S*PR
A2AN08-2	HVT*LPS*S*PR
A2AN08-3	HVTLPS*S*PR
A2AN08-4	S*NT*PMGDKDDDDDDDADEK
A2AN08-5	T*GS*T*S*S*KEDDY*ESDAATIVQK
A2AN08-6	T*S*PADHGGS*VGS*ES*GGS*AVDSVAGEHSVSGR
A2AN08-7	T*S*PADHGGSVGSESGGSAVDSVAGEHSVSGR
A2APB8-1	AVSGNT*PVQPQR
A2APB8-2	SSELPLTVPVS*PK
A2APB8-3	VIPATVPKS*PVFALK
A2APV2-1	LLEQEALMEQQDAKS*PS*HK
A2AQH4-1	SAGPEEAS*ES*PT*AR
A2AR02-1	HMS*ES*PNR
A2AR02-2	KS*PS*S*ES*EAENVDAQPQS*T*VRPEEIPPIPENR
A2AR02-3	KS*PS*S*ES*EAENVDAQPQS*TVRPEEIPPIPENR
A2AR02-4	KS*PS*S*ES*EAENVDAQPQSTVRPEEIPPIPENR
A2ARP1-1	ALQT*S*PQPVEGT*GLPR
A2ASS6-1	DQT*CPPAIELK
A2ASS6-2	T*S*VS*LAWS*VPEDEGGS*K
A2AVQ5-1	Y*LNT*T*LMES*IDRRQR
A2AWA9-1	QGDET*PS*T*NNGS*DDEKT*GLK
A2AWA9-2	QGDETPS*T*NNGS*DDEK
A2AWA9-3	QGDETPSTNNGS*DDEK
A2AWL7-1	NSSDQEGNSVS*S*S*PAHR
A2AWT3-1	LQWDGS*S*DLS*PS*DS*GSSK
A2BH40-1	GPS*PSPVGSPASVAQSR
A2BH40-2	NPQMPQYTSPQPGS*ALS*PR
A2BH40-3	NPQMPQYTSPQPGSALS*PR
A2BH40-4	S*NS*VGIQDAFPDGSDPTFQK
A2BH40-5	SHHAPMS*PGSSGGGGQPLAR
A2CG63-1	EEQS*S*PS*LLEENK
A2CG63-2	SPFQSNPS*PEMVSK
A2CG63-3	YCSADECLQT*GS*PGKK
A2CG63-4	YCSADECLQT*GS*PGKKEDR
A2RSJ4-1	NLGS*PPKS*PT*HAS*PQHTQTEK
A2RTL5-1	ERLNS*S*ENGEDR
A3KGB4-1	PADEKETES*GRNS*PEK
A3KGF9-1	APLS*PGVT*T*T*LT*DDEDAADAPGT*FS*MGHR
A3KGF9-2	APLS*PGVT*T*T*LT*DDEDAADAPGTFSMGHR
A3KGF9-3	APLSPGVT*T*T*LT*DDEDAADAPGTFSMGHR
A3KGF9-4	NEREPDRQET*VPAT*S*PIPAS*PEGLK
A3KGF9-5	NEREPDRQETVPAT*S*PIPAS*PEGLK
A3KGS3-1	RS*S*S*PAELELK
A3KGS3-2	RS*S*S*PAELELKDDLQQAHGR
A6H619-1	EVS*PAPATQGESR
A6H619-2	GRVDS*EPS*S*R
A6H619-3	GS*AEGT*S*DLEQEGLGEIEPTEIR
A6H619-4	S*VS*PVAEEHTR
A6H619-5	TVTCVTVEEPGVLPS*PDAPQIT*T*HR
A6H6A9-1	ESDKEEPITPT*S*AGGPMS*PQEDEAEEES*DNELS*S*GT*GDVS*K
A6H6A9-2	PS*S*PS*RFPEEDSVLFNK
A6H8H2-1	HLQPT*PEPQS*PT*EPPAWGSSIVK
A6H8H2-2	HLQPTPEPQS*PT*EPPAWGSSIVK
A6H8H2-3	HPPGS*S*IT*NS*PALMAK
A6H8H2-4	HPPGSSITNS*PALMAK
A6H8H2-5	KS*S*LDLNS*S*EMAIMMGADAK
A6H8H2-6	KSS*LDLNS*S*EMAIMMGADAK
A6H8H2-7	S*CS*MELHGEGNQEPGS*PAVFAHPLER
A6H8H2-8	S*CS*MELHGEGNQEPGSPAVFAHPLER
A6H8H2-9	S*HS*VGGPLQNIDFSQR
A6H8H2-10	S*S*PNS*SLGSVVNSLSGLK
A6H8H2-11	SCS*FS*SESR
A6H8H2-12	T*HS*FENVNCHLADSR
A6H8H2-13	T*S*DS*EDKLFSPVISR
A6X8Z5-1	HRPS*S*LNLDS*ATPIADLFR
A6X8Z5-2	HRPS*S*LNLDSATPIADLFR
A6X8Z5-3	NLS*PPLT*PAPPPPT*PLEEEPEVLLSK
A6X8Z5-4	T*S*PIPES*S*PAPFPFPEAPGSLPSSSAPR
A6X919-1	S*S*PPPLS*GAS*EVDAGELGSER
A6X919-2	S*S*PPPLS*GASEVDAGELGSER
A8C756-1	ECDS*FDLEDLSTSVSNIDSSAEVK
A8E0Y8-1	T*NLT*VVPDT*LS*AT*MPS*QT*LS*KK
A8E0Y8-2	T*QMGS*WQVLQRK
A8Y5H7-1	KDS*LGAHS*IT*SPGGNNVQLIDK
B1AQJ2-1	ATGNDIGSPSPS*AFCDLT*S*PMK
B1AQJ2-2	DTIFS*T*S*PK
B1AQJ2-3	GDS*S*S*S*S*PEHS*ASSDPAK
B1AXD8-1	CAPLSAPASAAASPAAATAAAAAS*AAAAS*PQK
B1AXD8-2	TLDFDPLLSPAS*PK
B1AY10-1	NY*S*S*S*PPCHLPR
B1AY10-2	NYS*S*S*PPCHLPR
B1AY10-3	RIIHDLAQVY*GLES*IS*Y*DS*EPK
B1AY13-1	T*IS*AQDT*LAYATALLNEK
B1AY13-2	T*IS*AQDTLAYATALLNEK
B1AY13-3	VSDQNS*PVLPK
B1AZA5-1	GGPAEAPS*PR
B1AZI6-1	HKS*ES*PCESQYPNEK
B1AZI6-2	IDS*HPS*PS*HS*STVK
B1AZI6-3	NAVASVQNGPGGGT*S*S*S*S*IGNAS*KS*DES*GAEETDK
B1AZI6-4	NAVASVQNGPGGGTSSSSIGNAS*KS*DES*GAEET*DK
B1AZP2-1	QNS*AT*ES*ADSIEIYVPEAQTR
B2RPV6-1	RIS*EHALET*EDGLNK
B2RQC2-1	AQEPS*PAKEK
B2RQC2-2	LS*PAPSVLTGDGCEQK
B2RQC6-1	IHRAS*DPGLPAEEPK
B2RQC6-2	KWPQGVVPQPPPS*T*PAT*T*EIT*T*T*PERPR
B2RQC6-3	KWPQGVVPQPPPST*PAT*T*EIT*T*T*PERPR
B2RQC6-4	KWPQGVVPQPPPSTPAT*T*EIT*T*T*PERPR
B2RQC6-5	WPQGVVPQPPPS*T*PAT*T*EIT*T*T*PERPR
B2RR83-1	ADGIPNDS*S*DS*EMEDR
B2RRE7-1	DFVIY*QEPNVS*PS*HVT*ENNFPEK
B2RRE7-2	EES*S*EDENEVSNILR
B2RRE7-3	LQRPKEES*S*EDENEVSNILR
B2RRE7-4	TAADVVS*PGANSVDR
B2RUR8-1	KPEPDGGEDQPS*DS*PAEPK
B2RUR8-2	S*T*PES*GES*DKES*VGS*S*S*LGNEGSR
B2RUR8-3	S*T*PES*GES*DKES*VGS*S*SLGNEGSR
B2RUR8-4	S*T*PES*GES*DKES*VGSSSLGNEGSR
B2RVL6-1	GRPEQLGS*PLHS*SYLNSVFQLQR
B2RWS6-1	TDGKEEEEQPSTSAT*QS*S*PAPGQSK
B2RWS6-2	TDGKEEEEQPSTSATQS*S*PAPGQSK
B2RX14-1	S*PLEPENVPSLLLK
B2RX88-1	EKDLAFGITTSGVQDPEKS*PDR
B2RX88-2	LLHLDS*DDEIPMR
B2RY04-1	NS*AEIAPPLPVR
B2RY04-2	S*LQLVDSR
[truncated: 7,362 more rows]
