# Supplementary material for: A DNA-PK phosphorylation site on MET regulates its signaling interface with the DNA damage response
Source: Oncogene. 2023 May 15;42(26):2113–25. doi: 10.1038/s41388-023-02714-6 (PMC10289896; doi:10.1038/s41388-023-02714-6)
Supplement: Supplementary file 14 — Table S2 [file 41388_2023_2714_MOESM14_ESM.xlsx]

## Sheet: Feuil1
Tumor sizes (mm3)
Day post IR	0	1	2	3	4	5	6	7	8
MT ctrl female	185.591	320.486	455.38	704.803	964.65	1179.06	1602.38	2049.92	2497.47
MT ctrl female	55.0585	84.9304	114.802	169.403	128.446	151.072	211.362	278.123	344.884
MT ctrl female	226.595	316.762	406.929	676.647	815.087	956.114	1159.39	1468.72	1778.05
MT ctrl male	1124.92	1487.65	1850.38
MT ctrl male	481.259	592.074	702.888	839.084	1010.77	1310.39	1487.27	2117.78	2748.3
MT ctrl male	224.049	371.217	518.386	928.668	1160.34	1624.2	1867.4	2227.99	2588.58
MT IR female	78.1012	92.6876	107.274	60.9286	71.2934	78.7044	80.6294	132.786	184.943
MT IR female	219.908	249.611	279.314	272.678	214.147	305.333	343.193	418.075	492.957
MT IR female	114.271	129.011	143.752	130.429	130.716	192.726	149.987	196.571	243.154
MT IR male	333.639	450.118	566.598	456.779	498.261	577.802	739.825	897.726	1055.63
MT IR male	185.95	245.123	304.297	372.236	334.114	384.782	409.648	579.243	748.837
MT IR male	119.788	180.364	240.939	315.449	345.913	420.572	461.33	604.025	746.721
SAMT ctrl female	85.5326	172.024	243.491	338.713	483.952	709.626	1011.28	1312.94	1730.74
SAMT ctrl female	60.0442	129.14	193.976	268.824	397.328	510.848	679.051	847.253	1323.66
SAMT ctrl female	209.869	347.84	471.903	574.106	657.572	877.171	1084.69	1292.22	1524.68
SAMT ctrl male	463.944	757.383	1279.05	1659.8	2161.01	2611.98
SAMT ctrl male	578.16	1041.64	1635.86	2245.66	2670.69	3187.81
SAMT ctrl male	627.433	1026.62	1517.12	1973.88	2934.41	3861.09
SAMT IR female	58.0221
SAMT IR female	114.386	112.773	115.474	117.674	116.208	115.802	112.099	108.396	107.82
SAMT IR female	92.125	90.4699	95.0042	94.1332	94.2188	94.364	93.8163	93.2685	93.0771
SAMT IR male	400.912	483.386	509.443	508.851	495.605	496.245	499.017	501.789	524.858
SAMT IR male	296.722	455.348	454.38	437.043	422.303	416.291	410.508	404.725	410.182
SAMT IR male	392.398	408.368	404.627	389.864	373.715	390.539	389.652	388.765	383.801
